# Supplementary material for: Predicting Axillary Lymph Node Metastasis in Early Breast Cancer Using Deep Learning on Primary Tumor Biopsy Slides
Source: Front Oncol. 2021 Oct 14;11:759007. doi: 10.3389/fonc.2021.759007 (PMC8551965; doi:10.3389/fonc.2021.759007)
Supplement: Supplementary file 4 [file DataSheet_4.xlsx]

## Sheet: Sheet1
Patient ID	Age(years)	Tumour Size(cm)	Tumour Type	ER	PR	HER2	Dataset Type	Number of lymph node metastases	Label
284143	77	3	Other type	Positive	Positive	Negative	train	0	0
284603	39	3.5	Invasive ductal carcinoma	Negative	Negative	Negative	val	4	1
285068	52	3	Invasive ductal carcinoma	Positive	Positive	Negative	train	7	1
285819	60	2.3	Other type	Negative	Negative	Positive	val	0	0
286238	71	3.5	Invasive ductal carcinoma	Negative	Negative	Negative	val	0	0
286300	57	2.5	Invasive ductal carcinoma	Negative	Negative	Negative	test	0	0
286500	74	2.5	Invasive ductal carcinoma	Positive	Positive	Negative	test	4	1
286554	57	4.5	Invasive ductal carcinoma	Positive	Positive	Negative	test	0	0
286559	54	1.8	Invasive ductal carcinoma	Positive	Positive	Negative	train	0	0
286616	62	1.7	Invasive ductal carcinoma	Positive	Positive	Negative	test	0	0
286752	73	1	Invasive ductal carcinoma	Positive	Positive	Negative	train	0	0
289129	46	1.5	Invasive ductal carcinoma	Negative	Negative	Negative	train	0	0
289953	63	1.5	Invasive ductal carcinoma	Positive	Positive	Negative	train	3	1
290308	75	3	Invasive ductal carcinoma	Positive	Positive	Negative	val	0	0
290337	72	1	Invasive ductal carcinoma	Positive	Positive	Negative	train	0	0
290338	74	1.5	Invasive ductal carcinoma	Positive	Positive	Negative	val	0	0
290760	54	3	Invasive ductal carcinoma	Positive	Negative	Negative	val	4	1
290889	52	2.5	Invasive ductal carcinoma	Positive	Positive	Negative	train	0	0
291281	48	2	Invasive ductal carcinoma	Positive	Positive	Negative	test	0	0
291524	49	0.5	Invasive ductal carcinoma	Positive	Positive	Negative	train	0	0
291955	58	2	Invasive ductal carcinoma	Positive	Positive	Positive	train	0	0
292293	75	2	Invasive ductal carcinoma	Positive	Positive	Negative	train	0	0
293150	49	2.5	Invasive ductal carcinoma	Positive	Positive	Negative	train	5	1
294039	30	3	Invasive ductal carcinoma	Positive	Positive	Positive	train	6	1
294040	42	1.8	Invasive ductal carcinoma	Negative	Negative	Negative	train	0	0
294041	57	1.5	Invasive ductal carcinoma	Positive	Positive	Negative	train	0	0
294306	51	2.5	Invasive ductal carcinoma	Positive	Positive	Negative	train	0	0
294549	57	2.5	Invasive ductal carcinoma	Negative	Negative	Positive	train	8	1
296047	46	3	Invasive ductal carcinoma	Positive	Positive	Negative	train	0	0
296573	74	2.5	Invasive ductal carcinoma	Positive	Positive	Negative	train	0	0
296949	40	2	Invasive ductal carcinoma	Positive	Positive	Negative	train	6	1
297520	61	3.5	Invasive ductal carcinoma	Positive	Positive	Negative	val	0	0
298373	58	3	Invasive ductal carcinoma	Positive	Positive	Negative	test	8	1
300594	59	2.5	Invasive ductal carcinoma	Positive	Positive	Positive	train	0	0
301283	45	2	Invasive ductal carcinoma	Negative	Negative	Negative	train	0	0
301591	54	2	Invasive ductal carcinoma	Positive	Negative	Positive	train	0	0
302024	34	1	Invasive ductal carcinoma	Positive	Positive	Positive	val	0	0
303576	51	2.2	Invasive ductal carcinoma	Negative	Negative	Negative	val	0	0
303796	53	1.5	Invasive ductal carcinoma	Negative	Negative	Negative	train	0	0
303798	66	1.8	Invasive ductal carcinoma	Negative	Negative	Positive	val	0	0
304194	67	2	Invasive lobular carcinoma	Positive	Positive	Negative	train	0	0
304813	52	2.8	Other type	Positive	Positive	Negative	test	0	0
315157	41	1.5	Invasive ductal carcinoma	Negative	Positive	Negative	test	0	0
315158	67	2	Invasive ductal carcinoma	Negative	Negative	Negative	val	0	0
315335	55	1	Invasive ductal carcinoma	Positive	Negative	Positive	test	0	0
315754	46	1	Invasive ductal carcinoma	Positive	Positive	Positive	train	0	0
316614	54	1.2	Invasive ductal carcinoma	Negative	Negative	Negative	train	0	0
316821	56	3	Invasive ductal carcinoma	Positive	Negative	Negative	test	4	1
317037	58	2.5	Invasive ductal carcinoma	Positive	Positive	Negative	train	0	0
317739	56	1	Invasive ductal carcinoma	Positive	Positive	Negative	val	0	0
317895	48	1.5	Invasive ductal carcinoma	Positive	Positive	Negative	val	0	0
318356	40	2.5	Invasive ductal carcinoma	Negative	Negative	Positive	train	0	0
318517	77	3.5	Other type	Positive	Positive	Negative	val	0	0
319019	57	2	Invasive ductal carcinoma	Positive	Negative	Negative	val	0	0
319498	44	3.5	Invasive ductal carcinoma	Positive	Positive	Negative	test	0	0
319624	57	2.5	Invasive ductal carcinoma	Positive	Positive	Negative	test	0	0
319760	49	3	Invasive ductal carcinoma	Negative	Negative	Positive	train	0	0
319761	45	1.7	Invasive ductal carcinoma	Positive	Positive	Negative	train	0	0
319763	63	1.3	Invasive ductal carcinoma	Positive	Positive	Negative	train	0	0
320801	61	1.7	Invasive lobular carcinoma	Positive	Positive	Negative	train	0	0
321088	71	4	Invasive ductal carcinoma	Positive	Positive	Negative	test	6	1
322315	67	1.2	Invasive ductal carcinoma	Negative	Negative	Positive	val	0	0
322509	76	3	Invasive ductal carcinoma	Positive	Positive	Negative	val	0	0
322555	42	2.5	Other type	Negative	Negative	Positive	train	0	0
324017	44	2.5	Invasive ductal carcinoma	Positive	Positive	Positive	val	0	0
325212	45	0.8	Invasive ductal carcinoma	Positive	Positive	Negative	test	0	0
326788	55	2	Invasive ductal carcinoma	Negative	Negative	Positive	val	0	0
327260	50	4	Invasive ductal carcinoma	Positive	Positive	Negative	train	6	1
327871	47	1.7	Invasive ductal carcinoma	Positive	Positive	Positive	test	0	0
328512	49	2.5	Invasive ductal carcinoma	Positive	Positive	Positive	train	0	0
329317	58	2	Invasive ductal carcinoma	Positive	Positive	Negative	train	0	0
329475	52	2.8	Invasive ductal carcinoma	Positive	Positive	Negative	train	0	0
329476	60	4.1	Invasive ductal carcinoma	Positive	Positive	Positive	train	0	0
330281	46	2.3	Invasive ductal carcinoma	Positive	Positive	Positive	val	0	0
330440	43	2.3	Invasive ductal carcinoma	Positive	Positive	Negative	train	0	0
331309	47	3.5	Invasive ductal carcinoma	Positive	Positive	Negative	test	3	1
331546	68	1.7	Invasive ductal carcinoma	Positive	Positive	Positive	train	0	0
331753	52	2.5	Invasive ductal carcinoma	Negative	Negative	Negative	train	0	0
331754	47	3	Invasive ductal carcinoma	Negative	Negative	Negative	test	0	0
332346	55	2	Invasive ductal carcinoma	Negative	Negative	Negative	train	0	0
332508	46	3	Invasive ductal carcinoma	Positive	Positive	Positive	test	0	0
333035	59	3	Invasive ductal carcinoma	Positive	Negative	Positive	test	0	0
333176	55	3	Invasive ductal carcinoma	Positive	Positive	Negative	train	3	1
333361	49	1.5	Invasive ductal carcinoma	Negative	Negative	Negative	train	0	0
333625	57	2.5	Invasive ductal carcinoma	Positive	Negative	Positive	test	0	0
333873	42	3	Invasive ductal carcinoma	Positive	Positive	Negative	train	7	1
333954	51	3	Invasive ductal carcinoma	Negative	Negative	Negative	test	3	1
334130	57	1.5	Invasive ductal carcinoma	Negative	Negative	Negative	test	0	0
334405	61	1.8	Invasive ductal carcinoma	Negative	Negative	Negative	test	0	0
334445	46	0.7	Invasive lobular carcinoma	Positive	Positive	Negative	train	0	0
334590	47	1	Invasive ductal carcinoma	Positive	Positive	Negative	train	0	0
334591	58	1.6	Invasive ductal carcinoma	Positive	Positive	Negative	train	0	0
335952	52	1.5	Invasive ductal carcinoma	Positive	Positive	Negative	test	0	0
336300	58	4	Invasive ductal carcinoma	Negative	Positive	Positive	train	0	0
336301	55	2	Invasive ductal carcinoma	Positive	Positive	Negative	train	0	0
336634	73	1.5	Invasive ductal carcinoma	Positive	Positive	Negative	val	4	1
336894	41	0.8	Other type	Negative	Negative	Negative	test	0	0
337344	40	1.7	Invasive ductal carcinoma	Positive	Positive	Negative	test	6	1
338078	80	2.5	Invasive ductal carcinoma	Positive	Positive	Negative	test	3	1
338080	76	2	Invasive ductal carcinoma	Positive	Positive	Negative	test	3	1
338082	69	2.5	Invasive ductal carcinoma	Positive	Positive	Negative	train	0	0
338265	39	2	Invasive ductal carcinoma	Positive	Positive	Negative	train	0	0
338585	77	2	Invasive ductal carcinoma	Positive	Positive	Negative	val	0	0
338586	49	1.3	Invasive ductal carcinoma	Positive	Positive	Negative	val	0	0
338723	59	2.6	Invasive ductal carcinoma	Negative	Negative	Negative	train	0	0
338776	59	3	Invasive ductal carcinoma	Negative	Negative	Positive	test	0	0
339255	73	1.1	Invasive ductal carcinoma	Positive	Negative	Negative	train	0	0
339570	72	2.4	Other type	Positive	Positive	Negative	train	0	0
340692	56	2.2	Invasive ductal carcinoma	Positive	Positive	Negative	train	0	0
341112	59	1.8	Invasive ductal carcinoma	Positive	Positive	Negative	train	0	0
341311	51	2.5	Invasive ductal carcinoma	Positive	Positive	Negative	train	5	1
341604	57	1	Other type	Positive	Positive	Negative	test	0	0
341742	57	2.5	Other type	Positive	Positive	Negative	test	0	0
341743	85	1.6	Invasive lobular carcinoma	Positive	Positive	Negative	train	0	0
341745	66	1	Invasive ductal carcinoma	Positive	Positive	Negative	train	0	0
342783	62	3	Invasive ductal carcinoma	Positive	Positive	Positive	val	0	0
343168	49	1.8	Invasive ductal carcinoma	Positive	Positive	Negative	train	4	1
343219	79	3.6	Invasive ductal carcinoma	Positive	Positive	Negative	val	3	1
343679	51	3	Invasive ductal carcinoma	Positive	Negative	Negative	train	5	1
344018	74	2.2	Invasive ductal carcinoma	Positive	Positive	Negative	train	0	0
344400	74	2	Invasive ductal carcinoma	Negative	Positive	Positive	val	0	0
344454	46	2	Invasive ductal carcinoma	Negative	Negative	Positive	train	0	0
344645	47	2.5	Invasive ductal carcinoma	Positive	Positive	Negative	train	0	0
344741	56	3.5	Invasive ductal carcinoma	Negative	Negative	Negative	train	6	1
344742	68	2	Other type	Positive	Positive	Negative	test	4	1
344811	80	2.5	Invasive ductal carcinoma	Positive	Positive	Negative	val	0	0
346565	72	2.5	Invasive ductal carcinoma	Positive	Positive	Positive	val	5	1
346567	33	2	Invasive ductal carcinoma	Negative	Negative	Positive	test	0	0
346618	33	2.5	Invasive ductal carcinoma	Negative	Negative	Negative	train	0	0
346670	62	2	Invasive ductal carcinoma	Positive	Positive	Negative	train	0	0
346671	62	1.5	Other type	Positive	Positive	Negative	train	0	0
347396	53	2	Invasive ductal carcinoma	Positive	Positive	Positive	train	0	0
347561	62	3.5	Invasive ductal carcinoma	Positive	Positive	Negative	train	0	0
347630	69	3.5	Invasive ductal carcinoma	Negative	Negative	Positive	val	0	0
348673	76	1.5	Invasive ductal carcinoma	Negative	Negative	Negative	train	0	0
348823	65	3	Invasive ductal carcinoma	Positive	Positive	Negative	train	3	1
349120	60	4	Other type	Negative	Negative	Negative	train	6	1
349734	73	2.1	Invasive ductal carcinoma	Positive	Positive	Negative	train	0	0
349829	63	1.7	Invasive ductal carcinoma	Positive	Positive	Positive	test	0	0
351899	46	2.6	Invasive ductal carcinoma	Positive	Positive	Negative	train	7	1
352918	61	2.5	Invasive ductal carcinoma	Positive	Positive	Negative	test	0	0
352930	62	2	Invasive ductal carcinoma	Negative	Negative	Negative	train	0	0
353520	75	2.2	Invasive ductal carcinoma	Positive	Negative	Negative	train	0	0
353599	64	2.5	Invasive ductal carcinoma	Positive	Positive	Negative	train	0	0
354055	54	3.5	Invasive ductal carcinoma	Positive	Positive	Negative	train	6	1
354363	75	2.5	Invasive ductal carcinoma	Positive	Positive	Negative	val	0	0
355548	33	1.5	Invasive ductal carcinoma	Positive	Positive	Positive	test	0	0
355626	63	1.8	Invasive ductal carcinoma	Positive	Positive	Negative	test	0	0
355665	70	2.5	Invasive ductal carcinoma	Positive	Positive	Negative	train	0	0
357560	54	3	Invasive ductal carcinoma	Positive	Positive	Negative	val	0	0
357781	37	3.5	Invasive ductal carcinoma	Positive	Positive	Negative	train	0	0
358323	72	1.5	Invasive ductal carcinoma	Negative	Negative	Negative	train	0	0
361028	78	1.9	Invasive ductal carcinoma	Positive	Positive	Negative	test	0	0
361385	77	2	Invasive ductal carcinoma	Positive	Positive	Negative	val	7	1
361705	59	3	Invasive ductal carcinoma	Negative	Negative	Positive	train	0	0
362045	61	1.5	Invasive ductal carcinoma	Negative	Negative	Negative	train	0	0
362048	63	2.5	Other type	Positive	Positive	Negative	test	0	0
362049	54	2.5	Invasive ductal carcinoma	Positive	Positive	Positive	train	0	0
362196	55	3	Invasive ductal carcinoma	Positive	Positive	Negative	train	0	0
362214	63	2	Invasive ductal carcinoma	Positive	Positive	Positive	train	0	0
363056	73	3	Invasive ductal carcinoma	Negative	Negative	Negative	train	0	0
363057	81	4	Invasive ductal carcinoma	Negative	Positive	Negative	train	0	0
363253	41	1.7	Invasive ductal carcinoma	Positive	Positive	Negative	train	7	1
363254	38	2	Invasive ductal carcinoma	Positive	Positive	Positive	train	0	0
363275	61	1.5	Invasive ductal carcinoma	Positive	Positive	Negative	train	0	0
364782	62	3.5	Invasive ductal carcinoma	Positive	Negative	Positive	test	0	0
364897	82	2	Invasive ductal carcinoma	Positive	Positive	Negative	train	0	0
365079	78	1	Invasive ductal carcinoma	Negative	Negative	Positive	train	0	0
366269	48	2	Invasive ductal carcinoma	Positive	Positive	Negative	val	0	0
366350	50	1.5	Invasive ductal carcinoma	Positive	Positive	Positive	test	0	0
366635	26	3.5	Invasive ductal carcinoma	Positive	Negative	Negative	val	0	0
366690	37	3	Invasive ductal carcinoma	Positive	Negative	Negative	train	5	1
366781	46	1	Invasive ductal carcinoma	Positive	Positive	Positive	test	3	1
367842	62	2.5	Other type	Positive	Positive	Negative	train	0	0
367843	52	2	Invasive ductal carcinoma	Positive	Positive	Negative	val	0	0
367888	46	2.5	Invasive ductal carcinoma	Positive	Positive	Positive	test	7	1
369023	65	3	Invasive ductal carcinoma	Positive	Negative	Negative	train	0	0
369164	68	4	Other type	Positive	Positive	Negative	val	0	0
369393	66	2.5	Invasive ductal carcinoma	Positive	Positive	Negative	train	5	1
369707	62	1.7	Invasive ductal carcinoma	Positive	Positive	Negative	test	0	0
370305	56	2	Invasive ductal carcinoma	Positive	Positive	Negative	train	3	1
370505	66	1	Invasive ductal carcinoma	Positive	Positive	Negative	val	0	0
370729	37	1.5	Other type	Negative	Negative	Negative	test	0	0
370992	62	0.6	Invasive ductal carcinoma	Positive	Positive	Positive	train	6	1
371101	36	3	Invasive ductal carcinoma	Positive	Positive	Negative	val	6	1
371812	72	4.5	Invasive ductal carcinoma	Positive	Positive	Negative	train	7	1
372353	80	2.5	Invasive ductal carcinoma	Positive	Positive	Negative	val	4	1
372513	51	4	Invasive ductal carcinoma	Positive	Negative	Positive	val	3	1
372514	77	1.7	Invasive ductal carcinoma	Positive	Positive	Negative	val	0	0
372936	67	1.5	Invasive ductal carcinoma	Positive	Positive	Negative	train	0	0
373199	46	2	Invasive ductal carcinoma	Positive	Positive	Negative	val	5	1
373647	42	2.5	Invasive ductal carcinoma	Positive	Negative	Positive	val	0	0
373648	32	3	Invasive ductal carcinoma	Positive	Positive	Positive	train	5	1
374687	71	2	Invasive ductal carcinoma	Negative	Negative	Positive	train	0	0
375104	57	1.5	Invasive ductal carcinoma	Positive	Positive	Negative	train	0	0
375593	45	2.5	Invasive ductal carcinoma	Positive	Positive	Negative	train	0	0
375740	72	3	Invasive ductal carcinoma	Positive	Negative	Negative	val	0	0
375778	49	2.3	Invasive ductal carcinoma	Positive	Negative	Positive	test	4	1
376790	55	2	Invasive ductal carcinoma	Positive	Negative	Negative	val	0	0
377233	60	4	Invasive ductal carcinoma	Negative	Negative	Positive	test	0	0
377433	68	1.5	Invasive ductal carcinoma	Positive	Positive	Positive	train	5	1
379595	62	2.2	Invasive ductal carcinoma	Positive	Positive	Negative	train	0	0
380073	64	2.5	Invasive ductal carcinoma	Positive	Positive	Negative	train	0	0
381166	41	2.5	Invasive ductal carcinoma	Positive	Positive	Positive	val	0	0
381876	52	1.5	Invasive ductal carcinoma	Negative	Negative	Negative	train	0	0
381881	57	2.5	Invasive ductal carcinoma	Positive	Positive	Negative	train	0	0
382376	49	2.8	Invasive ductal carcinoma	Positive	Positive	Negative	train	0	0
382378	60	4	Invasive ductal carcinoma	Negative	Negative	Positive	test	0	0
383088	75	1.3	Invasive ductal carcinoma	Positive	Positive	Negative	test	0	0
383089	87	4	Invasive ductal carcinoma	Positive	Positive	Negative	test	0	0
383453	59	2.5	Invasive ductal carcinoma	Negative	Negative	Positive	train	0	0
383479	47	2.5	Invasive ductal carcinoma	Positive	Positive	Negative	train	0	0
384890	72	2.5	Invasive ductal carcinoma	Negative	Negative	Negative	train	0	0
385110	50	4	Invasive ductal carcinoma	Positive	Positive	Negative	train	4	1
385561	78	3	Invasive ductal carcinoma	Positive	Positive	Negative	test	0	0
385937	59	3	Invasive ductal carcinoma	Negative	Negative	Positive	val	5	1
386731	37	2	Invasive ductal carcinoma	Positive	Positive	Positive	train	0	0
386912	47	1.8	Invasive ductal carcinoma	Positive	Positive	Positive	train	0	0
386913	71	2	Invasive ductal carcinoma	Negative	Negative	Negative	val	0	0
386914	32	2.5	Invasive ductal carcinoma	Negative	Negative	Negative	test	0	0
387406	36	2	Invasive ductal carcinoma	Positive	Positive	Negative	test	0	0
388121	57	1.5	Invasive ductal carcinoma	Positive	Positive	Negative	train	0	0
388933	51	4.5	Invasive ductal carcinoma	Negative	Negative	Positive	train	4	1
388934	70	1.5	Invasive ductal carcinoma	Positive	Positive	Negative	train	0	0
388976	65	1.5	Invasive ductal carcinoma	Positive	Positive	Negative	train	0	0
388977	62	2.5	Other type	Positive	Positive	Positive	test	6	1
389072	52	1.5	Invasive ductal carcinoma	Negative	Negative	Negative	train	0	0
389075	73	2	Invasive ductal carcinoma	Positive	Positive	Negative	train	0	0
389217	69	3	Invasive ductal carcinoma	Positive	Negative	Positive	train	0	0
389405	76	4	Invasive ductal carcinoma	Positive	Positive	Negative	train	0	0
389510	65	3	Invasive ductal carcinoma	Positive	Positive	Negative	val	8	1
389933	62	3.5	Invasive ductal carcinoma	Positive	Positive	Negative	train	0	0
389935	72	2	Invasive ductal carcinoma	Negative	Negative	Negative	train	4	1
390020	62	2	Invasive ductal carcinoma	Positive	Positive	Negative	train	0	0
390396	54	2	Invasive ductal carcinoma	Positive	Positive	Positive	test	0	0
391075	59	1.5	Invasive ductal carcinoma	Positive	Negative	Positive	test	0	0
391504	57	1.5	Invasive ductal carcinoma	Negative	Negative	Positive	train	0	0
391505	43	1	Invasive ductal carcinoma	Positive	Positive	Negative	val	0	0
391557	55	1	Invasive ductal carcinoma	Positive	Positive	Negative	train	0	0
391614	60	1.5	Invasive ductal carcinoma	Positive	Positive	Negative	train	0	0
391736	59	4	Invasive ductal carcinoma	Negative	Negative	Positive	test	0	0
391922	65	0.8	Invasive ductal carcinoma	Positive	Positive	Negative	train	0	0
391934	45	1.5	Invasive ductal carcinoma	Positive	Positive	Positive	val	0	0
392021	47	3.5	Invasive ductal carcinoma	Positive	Positive	Negative	train	0	0
392154	63	3	Invasive ductal carcinoma	Positive	Positive	Negative	train	0	0
392703	72	3	Invasive ductal carcinoma	Positive	Positive	Negative	test	0	0
392846	35	2	Invasive ductal carcinoma	Positive	Positive	Negative	test	0	0
393090	53	2	Invasive ductal carcinoma	Negative	Negative	Positive	val	5	1
393606	82	1.5	Invasive ductal carcinoma	Positive	Positive	Negative	val	0	0
393757	50	5.5	Invasive ductal carcinoma	Negative	Negative	Negative	train	9	1
393970	77	2	Invasive ductal carcinoma	Positive	Positive	Negative	train	0	0
394485	72	2.2	Invasive ductal carcinoma	Positive	Positive	Negative	test	4	1
394844	83	3.5	Invasive ductal carcinoma	Positive	Positive	Negative	val	4	1
395570	35	1.5	Invasive ductal carcinoma	Positive	Positive	Negative	train	4	1
396032	55	1.5	Invasive ductal carcinoma	Positive	Positive	Negative	val	0	0
396418	73	1.5	Other type	Positive	Positive	Negative	train	0	0
396600	85	1.8	Invasive ductal carcinoma	Positive	Positive	Negative	train	0	0
397370	59	1.8	Invasive ductal carcinoma	Positive	Positive	Negative	train	6	1
397486	65	1.5	Invasive ductal carcinoma	Positive	Positive	Negative	train	0	0
397580	50	2	Invasive ductal carcinoma	Positive	Negative	Positive	train	0	0
397611	68	2	Invasive ductal carcinoma	Positive	Positive	Negative	test	0	0
397735	79	2.5	Other type	Positive	Positive	Negative	train	0	0
397995	31	3	Invasive ductal carcinoma	Positive	Positive	Positive	train	3	1
398588	34	2.3	Other type	Positive	Negative	Negative	train	0	0
398757	55	1.8	Invasive ductal carcinoma	Positive	Negative	Positive	train	0	0
398968	77	4	Invasive ductal carcinoma	Negative	Negative	Negative	train	0	0
399310	50	2	Invasive ductal carcinoma	Positive	Positive	Negative	train	0	0
399539	81	2	Invasive ductal carcinoma	Positive	Positive	Negative	train	3	1
400020	51	2.5	Invasive ductal carcinoma	Positive	Positive	Positive	train	0	0
400541	76	1.4	Invasive ductal carcinoma	Positive	Positive	Negative	train	0	0
400876	49	1.5	Invasive ductal carcinoma	Negative	Negative	Negative	train	0	0
400996	47	2.3	Invasive ductal carcinoma	Positive	Positive	Negative	test	6	1
401412	62	4	Invasive ductal carcinoma	Negative	Negative	Negative	val	0	0
401450	53	3	Invasive ductal carcinoma	Positive	Positive	Negative	train	0	0
403600	43	1.5	Invasive ductal carcinoma	Positive	Positive	Negative	val	0	0
403616	49	1.2	Invasive ductal carcinoma	Positive	Positive	Negative	test	3	1
403681	46	1.5	Invasive ductal carcinoma	Negative	Negative	Negative	val	0	0
403936	53	0.5	Invasive ductal carcinoma	Negative	Negative	Positive	val	0	0
403938	37	1.5	Invasive ductal carcinoma	Positive	Positive	Negative	test	3	1
404163	63	1	Invasive ductal carcinoma	Positive	Positive	Negative	train	0	0
404254	50	2	Invasive ductal carcinoma	Positive	Positive	Positive	test	4	1
404936	76	2.2	Invasive ductal carcinoma	Positive	Positive	Positive	train	0	0
405004	67	2	Invasive ductal carcinoma	Negative	Negative	Negative	train	0	0
405362	63	3.5	Invasive ductal carcinoma	Negative	Negative	Positive	test	0	0
407890	57	1.6	Invasive ductal carcinoma	Negative	Negative	Negative	test	0	0
408320	71	4	Invasive ductal carcinoma	Positive	Positive	Negative	train	0	0
408492	69	2	Invasive ductal carcinoma	Positive	Positive	Negative	test	0	0
409451	51	1.3	Invasive ductal carcinoma	Positive	Positive	Positive	train	0	0
409452	43	4	Invasive ductal carcinoma	Negative	Negative	Positive	train	0	0
409458	50	1	Invasive ductal carcinoma	Positive	Positive	Negative	val	0	0
409783	50	4.5	Invasive ductal carcinoma	Negative	Negative	Positive	train	0	0
409883	68	2	Invasive ductal carcinoma	Positive	Positive	Negative	train	0	0
410161	46	1.5	Invasive ductal carcinoma	Positive	Positive	Negative	train	6	1
410470	50	1.5	Invasive ductal carcinoma	Negative	Negative	Negative	test	4	1
412472	57	1	Invasive ductal carcinoma	Positive	Negative	Negative	val	0	0
412773	42	3.5	Invasive ductal carcinoma	Positive	Positive	Negative	train	0	0
412893	57	3	Other type	Positive	Positive	Negative	train	0	0
412918	66	1.7	Invasive ductal carcinoma	Positive	Positive	Positive	test	0	0
412984	35	2.2	Invasive ductal carcinoma	Positive	Positive	Negative	train	3	1
413331	44	1	Invasive ductal carcinoma	Positive	Positive	Negative	train	0	0
413902	45	2.5	Invasive ductal carcinoma	Negative	Negative	Negative	train	0	0
414614	49	3	Other type	Negative	Negative	Negative	train	0	0
415101	69	3.5	Invasive ductal carcinoma	Negative	Negative	Positive	test	0	0
415275	53	3.5	Invasive ductal carcinoma	Positive	Positive	Negative	train	7	1
415557	51	1	Invasive ductal carcinoma	Positive	Positive	Negative	train	3	1
415608	54	1.5	Invasive lobular carcinoma	Positive	Positive	Negative	train	0	0
416505	73	2.5	Invasive ductal carcinoma	Positive	Positive	Negative	train	0	0
416813	43	1.2	Invasive ductal carcinoma	Positive	Positive	Negative	train	0	0
416815	57	2	Invasive ductal carcinoma	Positive	Positive	Negative	train	0	0
416843	47	2.5	Invasive ductal carcinoma	Negative	Negative	Negative	val	0	0
417018	57	3.5	Invasive ductal carcinoma	Positive	Negative	Negative	train	5	1
417310	50	1.2	Invasive ductal carcinoma	Negative	Positive	Positive	test	0	0
417313	53	2.5	Invasive ductal carcinoma	Negative	Negative	Positive	val	8	1
417499	48	3.5	Invasive ductal carcinoma	Positive	Positive	Negative	train	0	0
418689	74	1.5	Invasive ductal carcinoma	Positive	Positive	Negative	train	0	0
419185	63	2	Invasive ductal carcinoma	Positive	Positive	Negative	val	0	0
419192	51	4	Invasive ductal carcinoma	Positive	Positive	Positive	val	6	1
419751	47	1.2	Invasive ductal carcinoma	Positive	Positive	Negative	val	0	0
419874	51	2.5	Invasive ductal carcinoma	Positive	Positive	Negative	train	5	1
419879	41	2	Invasive ductal carcinoma	Negative	Negative	Negative	train	0	0
420313	43	3	Invasive ductal carcinoma	Negative	Negative	Positive	train	9	1
420440	40	2	Invasive ductal carcinoma	Positive	Positive	Negative	train	0	0
420543	52	0.8	Invasive ductal carcinoma	Positive	Positive	Negative	train	0	0
421163	50	1.5	Invasive ductal carcinoma	Negative	Negative	Negative	val	0	0
421371	59	1	Invasive ductal carcinoma	Negative	Negative	Positive	train	0	0
423020	61	2.5	Invasive ductal carcinoma	Positive	Positive	Negative	train	7	1
423409	57	1.2	Invasive ductal carcinoma	Negative	Negative	Negative	train	0	0
423540	48	2.5	Invasive ductal carcinoma	Negative	Negative	Negative	train	0	0
423901	35	2	Invasive ductal carcinoma	Negative	Negative	Negative	train	0	0
424417	62	1.5	Invasive ductal carcinoma	Positive	Positive	Negative	train	3	1
424657	38	1	Invasive ductal carcinoma	Positive	Positive	Negative	train	0	0
425312	62	1.2	Invasive ductal carcinoma	Positive	Positive	Negative	test	0	0
425313	62	1.1	Invasive ductal carcinoma	Positive	Positive	Negative	train	0	0
425344	71	3	Invasive ductal carcinoma	Positive	Positive	Negative	val	7	1
425359	52	4	Invasive ductal carcinoma	Positive	Positive	Negative	val	4	1
425360	63	1	Invasive ductal carcinoma	Negative	Negative	Negative	val	0	0
425620	51	4	Invasive ductal carcinoma	Positive	Positive	Positive	train	0	0
426387	46	2.5	Invasive ductal carcinoma	Positive	Positive	Positive	train	0	0
426537	70	1.5	Invasive ductal carcinoma	Positive	Positive	Negative	val	0	0
426828	73	3.5	Invasive ductal carcinoma	Positive	Positive	Negative	train	0	0
427158	78	2.2	Other type	Positive	Positive	Negative	train	0	0
427488	45	1.5	Invasive ductal carcinoma	Positive	Positive	Positive	train	0	0
427858	38	0.8	Invasive ductal carcinoma	Positive	Positive	Positive	val	0	0
429002	65	2.8	Invasive ductal carcinoma	Positive	Negative	Negative	train	0	0
429525	67	1	Other type	Positive	Positive	Negative	train	0	0
429566	50	3.5	Invasive ductal carcinoma	Positive	Positive	Negative	train	0	0
429568	76	2.3	Invasive ductal carcinoma	Negative	Negative	Negative	train	0	0
429874	59	4.5	Invasive ductal carcinoma	Negative	Negative	Negative	train	0	0
430191	57	1	Invasive ductal carcinoma	Positive	Positive	Negative	val	0	0
430352	80	3	Invasive ductal carcinoma	Positive	Positive	Negative	test	0	0
431373	67	3	Invasive lobular carcinoma	Positive	Positive	Negative	train	0	0
431374	48	2.5	Invasive ductal carcinoma	Positive	Positive	Negative	train	0	0
432526	69	3	Invasive ductal carcinoma	Negative	Negative	Negative	train	0	0
433212	50	1.5	Invasive ductal carcinoma	Positive	Positive	Negative	train	0	0
433979	64	1	Invasive ductal carcinoma	Positive	Positive	Negative	test	0	0
434065	83	2	Invasive ductal carcinoma	Positive	Positive	Negative	train	0	0
434563	31	2	Invasive ductal carcinoma	Positive	Positive	Negative	train	6	1
434577	49	1.7	Invasive ductal carcinoma	Positive	Positive	Positive	train	0	0
434860	43	2.3	Invasive ductal carcinoma	Negative	Negative	Negative	train	0	0
435553	51	3.5	Invasive ductal carcinoma	Positive	Positive	Negative	test	0	0
435731	53	3	Invasive ductal carcinoma	Positive	Positive	Negative	train	4	1
436719	43	3.5	Invasive ductal carcinoma	Negative	Negative	Negative	val	6	1
437007	36	2	Invasive ductal carcinoma	Negative	Positive	Positive	train	0	0
437367	62	1.3	Invasive ductal carcinoma	Positive	Positive	Negative	train	0	0
437368	56	1.2	Invasive ductal carcinoma	Positive	Positive	Negative	test	0	0
438138	58	2	Invasive ductal carcinoma	Positive	Positive	Negative	test	3	1
438199	52	0.9	Invasive ductal carcinoma	Negative	Negative	Negative	test	0	0
438401	49	3.5	Invasive ductal carcinoma	Positive	Positive	Negative	train	0	0
438832	65	1.2	Invasive ductal carcinoma	Positive	Positive	Positive	train	0	0
439180	52	2	Invasive ductal carcinoma	Positive	Positive	Negative	train	0	0
439184	56	2.5	Invasive ductal carcinoma	Negative	Negative	Negative	train	0	0
439538	52	2	Invasive ductal carcinoma	Positive	Positive	Negative	test	0	0
440333	46	1.8	Invasive ductal carcinoma	Positive	Positive	Negative	val	3	1
440511	60	1.8	Invasive ductal carcinoma	Positive	Positive	Negative	train	0	0
440792	47	4	Invasive ductal carcinoma	Positive	Positive	Negative	train	5	1
441690	66	1.2	Invasive ductal carcinoma	Positive	Positive	Negative	train	0	0
442363	62	2.8	Other type	Positive	Positive	Negative	train	0	0
442814	56	1.7	Invasive ductal carcinoma	Positive	Positive	Positive	train	0	0
443389	80	1.5	Invasive ductal carcinoma	Negative	Negative	Negative	val	0	0
443453	43	1.5	Invasive ductal carcinoma	Positive	Positive	Negative	train	0	0
443458	63	3	Invasive ductal carcinoma	Negative	Negative	Positive	train	0	0
444688	57	2	Invasive ductal carcinoma	Positive	Positive	Negative	train	0	0
444926	48	2.5	Invasive ductal carcinoma	Positive	Positive	Positive	train	0	0
445531	48	3	Invasive ductal carcinoma	Positive	Positive	Negative	train	3	1
445652	66	3	Invasive ductal carcinoma	Positive	Positive	Negative	train	4	1
445816	75	2.3	Other type	Positive	Positive	Negative	train	0	0
445890	51	1.2	Invasive ductal carcinoma	Positive	Positive	Negative	train	0	0
445891	65	1.8	Invasive ductal carcinoma	Negative	Negative	Negative	train	0	0
446186	62	2	Invasive ductal carcinoma	Positive	Negative	Positive	train	0	0
446274	50	1.7	Invasive ductal carcinoma	Positive	Positive	Negative	train	0	0
446839	65	3	Invasive ductal carcinoma	Positive	Positive	Negative	test	3	1
446995	59	2	Invasive ductal carcinoma	Positive	Positive	Negative	train	0	0
447164	73	4	Invasive ductal carcinoma	Positive	Positive	Negative	train	0	0
447165	53	1.7	Invasive ductal carcinoma	Positive	Negative	Negative	train	3	1
447266	61	1.8	Invasive ductal carcinoma	Positive	Positive	Negative	train	4	1
447277	70	2	Invasive ductal carcinoma	Positive	Positive	Negative	test	0	0
447727	75	2.7	Invasive ductal carcinoma	Positive	Positive	Positive	train	3	1
448275	51	3.5	Invasive ductal carcinoma	Positive	Negative	Negative	train	8	1
448629	55	3.5	Invasive ductal carcinoma	Positive	Negative	Positive	val	0	0
448885	60	1.2	Invasive ductal carcinoma	Positive	Positive	Negative	val	0	0
449100	63	1.5	Invasive ductal carcinoma	Positive	Positive	Negative	test	0	0
449263	45	3.5	Invasive lobular carcinoma	Positive	Negative	Negative	test	0	0
449330	51	2.5	Invasive ductal carcinoma	Negative	Negative	Negative	train	0	0
449519	35	3.5	Invasive ductal carcinoma	Negative	Negative	Positive	train	4	1
449573	57	1.5	Invasive ductal carcinoma	Positive	Positive	Negative	train	0	0
449822	52	1.5	Invasive ductal carcinoma	Positive	Positive	Positive	train	0	0
449834	54	2	Invasive ductal carcinoma	Positive	Positive	Negative	train	3	1
449873	79	2	Invasive ductal carcinoma	Positive	Positive	Negative	train	0	0
449896	59	2	Invasive ductal carcinoma	Positive	Positive	Positive	train	8	1
449897	58	2	Invasive ductal carcinoma	Negative	Negative	Positive	test	0	0
450419	84	1.5	Invasive ductal carcinoma	Positive	Positive	Negative	test	5	1
450420	53	3.5	Invasive ductal carcinoma	Negative	Negative	Positive	test	0	0
450694	66	0.9	Invasive ductal carcinoma	Positive	Positive	Negative	test	3	1
451607	66	3.5	Invasive ductal carcinoma	Positive	Positive	Positive	val	4	1
451834	77	1.5	Invasive ductal carcinoma	Positive	Positive	Positive	train	0	0
451886	49	1.5	Invasive ductal carcinoma	Positive	Positive	Negative	train	0	0
452435	71	1.3	Invasive ductal carcinoma	Positive	Positive	Positive	test	0	0
452436	74	4.5	Other type	Negative	Negative	Positive	train	3	1
452448	39	2	Invasive ductal carcinoma	Positive	Positive	Positive	train	3	1
452872	44	2	Invasive ductal carcinoma	Positive	Positive	Negative	train	0	0
452884	51	2	Invasive ductal carcinoma	Negative	Negative	Positive	train	0	0
453034	47	1.5	Other type	Positive	Positive	Negative	train	0	0
453567	58	3	Invasive ductal carcinoma	Positive	Positive	Positive	val	0	0
454013	60	2	Invasive ductal carcinoma	Positive	Positive	Negative	val	0	0
454141	61	1.8	Invasive ductal carcinoma	Negative	Negative	Positive	val	0	0
454601	62	3	Invasive ductal carcinoma	Positive	Positive	Negative	train	0	0
454607	78	2.2	Invasive ductal carcinoma	Positive	Positive	Negative	train	0	0
455077	64	1.2	Invasive ductal carcinoma	Positive	Positive	Negative	train	0	0
455310	42	2	Invasive ductal carcinoma	Positive	Positive	Positive	train	0	0
455336	47	2.2	Invasive ductal carcinoma	Positive	Positive	Positive	val	5	1
455404	40	2.8	Invasive ductal carcinoma	Negative	Negative	Negative	train	0	0
456358	22	3.5	Other type	Positive	Positive	Negative	test	0	0
456679	42	2.2	Invasive ductal carcinoma	Negative	Negative	Positive	test	0	0
456747	70	2.7	Invasive ductal carcinoma	Positive	Positive	Negative	train	0	0
457364	47	1.5	Invasive ductal carcinoma	Positive	Positive	Negative	train	0	0
457365	45	1.5	Invasive ductal carcinoma	Positive	Positive	Negative	train	5	1
457366	65	2.5	Invasive ductal carcinoma	Positive	Positive	Negative	test	0	0
457367	48	2.5	Invasive ductal carcinoma	Positive	Positive	Negative	test	6	1
457500	58	2.2	Invasive ductal carcinoma	Positive	Positive	Negative	test	0	0
457672	54	1.8	Invasive ductal carcinoma	Positive	Positive	Negative	test	0	0
457832	50	3	Invasive ductal carcinoma	Positive	Positive	Negative	train	7	1
458001	57	1.5	Invasive ductal carcinoma	Positive	Positive	Positive	test	4	1
458107	60	1.9	Invasive ductal carcinoma	Positive	Positive	Negative	train	0	0
458814	79	2.5	Invasive ductal carcinoma	Positive	Positive	Negative	train	0	0
459531	63	3	Invasive ductal carcinoma	Positive	Positive	Negative	train	0	0
459754	43	1.6	Invasive ductal carcinoma	Positive	Positive	Positive	train	0	0
460489	68	1	Invasive ductal carcinoma	Positive	Negative	Negative	val	0	0
460649	51	1.4	Invasive ductal carcinoma	Positive	Positive	Negative	test	0	0
460695	62	2.2	Invasive ductal carcinoma	Positive	Positive	Negative	train	3	1
460917	57	2.2	Invasive ductal carcinoma	Positive	Positive	Negative	train	0	0
460921	55	1.5	Invasive ductal carcinoma	Positive	Positive	Negative	train	0	0
461292	53	1.5	Invasive ductal carcinoma	Negative	Negative	Positive	train	7	1
461418	60	1.5	Other type	Positive	Positive	Negative	train	0	0
461797	79	1.5	Invasive ductal carcinoma	Negative	Negative	Positive	train	0	0
461995	72	1.6	Invasive ductal carcinoma	Positive	Positive	Negative	val	0	0
461999	76	1.8	Invasive ductal carcinoma	Positive	Positive	Positive	train	0	0
462129	61	3	Invasive ductal carcinoma	Positive	Positive	Negative	train	0	0
462723	56	2	Invasive ductal carcinoma	Positive	Positive	Negative	test	0	0
462786	41	3	Invasive ductal carcinoma	Positive	Positive	Negative	val	3	1
463018	40	1.2	Invasive ductal carcinoma	Positive	Positive	Negative	test	0	0
463149	62	4	Invasive ductal carcinoma	Negative	Negative	Negative	test	0	0
463189	64	2.2	Invasive ductal carcinoma	Positive	Positive	Negative	train	0	0
463414	43	1.5	Invasive ductal carcinoma	Negative	Negative	Positive	test	0	0
463416	51	3	Invasive ductal carcinoma	Positive	Positive	Positive	test	0	0
464098	66	1.7	Invasive ductal carcinoma	Positive	Positive	Positive	train	0	0
464099	47	2.5	Invasive ductal carcinoma	Negative	Negative	Positive	val	3	1
465156	75	4	Invasive ductal carcinoma	Positive	Negative	Positive	train	5	1
465452	68	1.5	Invasive ductal carcinoma	Positive	Negative	Negative	train	0	0
465529	47	3	Invasive ductal carcinoma	Positive	Positive	Negative	train	3	1
465600	61	2	Invasive ductal carcinoma	Negative	Negative	Negative	test	3	1
466009	71	1.2	Invasive lobular carcinoma	Positive	Positive	Negative	test	0	0
467377	43	1.5	Invasive ductal carcinoma	Positive	Positive	Negative	train	0	0
467902	36	1.1	Invasive ductal carcinoma	Positive	Positive	Negative	train	0	0
468056	56	2.5	Invasive ductal carcinoma	Positive	Positive	Negative	test	0	0
468267	47	1.8	Invasive ductal carcinoma	Negative	Negative	Negative	train	0	0
468270	65	1.2	Invasive ductal carcinoma	Positive	Positive	Positive	train	4	1
468799	49	2.5	Invasive ductal carcinoma	Positive	Negative	Positive	train	0	0
469053	54	1.3	Invasive ductal carcinoma	Positive	Positive	Negative	val	0	0
469143	66	1.5	Invasive ductal carcinoma	Positive	Positive	Positive	train	8	1
469315	59	2	Invasive ductal carcinoma	Negative	Negative	Negative	val	0	0
470510	48	2.8	Invasive ductal carcinoma	Positive	Positive	Negative	train	9	1
471131	76	2.6	Invasive ductal carcinoma	Negative	Negative	Negative	train	0	0
471272	77	1.5	Invasive ductal carcinoma	Positive	Positive	Negative	train	0	0
471981	83	1.5	Invasive ductal carcinoma	Positive	Positive	Negative	train	3	1
474197	51	2.7	Invasive ductal carcinoma	Positive	Positive	Negative	train	0	0
474475	66	2.3	Invasive ductal carcinoma	Positive	Positive	Negative	train	8	1
476045	62	2	Invasive ductal carcinoma	Negative	Negative	Negative	train	0	0
476098	44	2.5	Other type	Positive	Positive	Negative	train	0	0
476781	56	2.5	Invasive ductal carcinoma	Positive	Positive	Negative	train	5	1
477156	76	2	Other type	Positive	Positive	Negative	train	0	0
477385	36	2.8	Invasive ductal carcinoma	Positive	Positive	Negative	train	0	0
477386	46	2.5	Invasive ductal carcinoma	Positive	Positive	Negative	val	0	0
478324	73	1	Invasive ductal carcinoma	Positive	Positive	Negative	train	0	0
478968	60	3.5	Invasive ductal carcinoma	Positive	Positive	Positive	train	0	0
479513	47	2.5	Invasive ductal carcinoma	Positive	Positive	Negative	val	0	0
479651	46	1.5	Invasive ductal carcinoma	Negative	Negative	Negative	test	0	0
479657	53	1.9	Other type	Positive	Positive	Negative	train	0	0
479658	48	1.5	Invasive ductal carcinoma	Positive	Positive	Positive	val	0	0
479685	63	2.5	Invasive ductal carcinoma	Positive	Positive	Positive	val	3	1
479831	45	2.5	Invasive ductal carcinoma	Positive	Positive	Negative	train	0	0
480034	79	1.4	Invasive ductal carcinoma	Negative	Negative	Positive	train	0	0
480153	76	1.2	Invasive ductal carcinoma	Positive	Positive	Negative	train	8	1
480839	38	4	Invasive ductal carcinoma	Negative	Negative	Negative	val	0	0
481157	55	3.5	Invasive ductal carcinoma	Positive	Positive	Negative	val	3	1
482683	46	1.5	Invasive ductal carcinoma	Negative	Negative	Negative	train	0	0
483348	62	1	Invasive lobular carcinoma	Positive	Positive	Negative	val	0	0
484549	50	2	Invasive ductal carcinoma	Positive	Positive	Negative	train	7	1
485114	67	1.8	Invasive ductal carcinoma	Positive	Positive	Negative	train	0	0
485583	48	4.5	Invasive ductal carcinoma	Negative	Negative	Positive	train	0	0
487120	82	2	Invasive ductal carcinoma	Positive	Positive	Negative	train	7	1
488529	67	3.5	Invasive ductal carcinoma	Negative	Negative	Positive	train	0	0
488782	81	3.5	Other type	Negative	Negative	Negative	train	0	0
489215	56	3	Invasive ductal carcinoma	Positive	Negative	Negative	train	5	1
489256	40	1.7	Invasive ductal carcinoma	Positive	Positive	Negative	train	5	1
489881	33	1	Invasive ductal carcinoma	Positive	Positive	Negative	test	0	0
489931	83	2.5	Invasive lobular carcinoma	Positive	Positive	Negative	train	0	0
490444	53	1.8	Invasive ductal carcinoma	Negative	Negative	Positive	train	0	0
490732	66	1	Invasive ductal carcinoma	Positive	Positive	Negative	train	0	0
491921	44	2.5	Invasive lobular carcinoma	Positive	Negative	Positive	train	0	0
491922	68	2	Invasive ductal carcinoma	Positive	Positive	Negative	val	0	0
492475	46	2.7	Invasive ductal carcinoma	Positive	Positive	Positive	train	0	0
492658	61	2.2	Invasive ductal carcinoma	Positive	Positive	Negative	train	0	0
493131	45	2.5	Invasive ductal carcinoma	Positive	Positive	Negative	train	0	0
493388	47	1.5	Invasive ductal carcinoma	Positive	Positive	Positive	val	0	0
493389	32	1.5	Invasive ductal carcinoma	Negative	Positive	Negative	train	0	0
493390	63	1	Invasive ductal carcinoma	Positive	Positive	Negative	train	0	0
494099	68	2.2	Other type	Positive	Positive	Negative	val	0	0
494420	54	3	Invasive ductal carcinoma	Negative	Negative	Positive	train	0	0
494460	59	2.5	Invasive ductal carcinoma	Positive	Positive	Negative	train	0	0
494904	58	2.5	Invasive ductal carcinoma	Positive	Positive	Negative	train	4	1
495638	67	3	Other type	Positive	Positive	Negative	test	4	1
495945	64	1	Invasive ductal carcinoma	Positive	Positive	Negative	train	0	0
496086	55	2.2	Invasive ductal carcinoma	Positive	Positive	Negative	val	0	0
496143	68	3.5	Invasive ductal carcinoma	Positive	Positive	Negative	val	0	0
496639	30	1	Invasive ductal carcinoma	Positive	Positive	Negative	train	0	0
496758	60	1	Other type	Positive	Positive	Negative	train	0	0
496759	65	2.2	Invasive ductal carcinoma	Positive	Positive	Negative	train	0	0
496761	65	1.5	Invasive ductal carcinoma	Positive	Positive	Negative	train	0	0
496990	54	2.5	Invasive ductal carcinoma	Negative	Negative	Negative	train	0	0
497910	44	1.5	Invasive ductal carcinoma	Positive	Positive	Negative	train	0	0
498021	56	1.7	Invasive ductal carcinoma	Positive	Positive	Positive	train	0	0
498108	57	1.5	Other type	Positive	Positive	Negative	val	0	0
498652	71	1.8	Invasive ductal carcinoma	Positive	Positive	Negative	train	0	0
498680	70	1	Invasive ductal carcinoma	Positive	Positive	Negative	test	0	0
499192	60	2	Invasive ductal carcinoma	Negative	Negative	Negative	val	0	0
499350	75	2.2	Invasive ductal carcinoma	Negative	Positive	Positive	train	0	0
499383	60	2.5	Invasive ductal carcinoma	Positive	Positive	Positive	val	0	0
499533	53	3	Invasive ductal carcinoma	Positive	Positive	Positive	val	0	0
499977	69	3	Invasive ductal carcinoma	Negative	Positive	Positive	val	5	1
500429	74	0.8	Invasive ductal carcinoma	Positive	Positive	Negative	test	0	0
500707	29	1.8	Invasive ductal carcinoma	Positive	Positive	Positive	test	0	0
501157	70	2	Invasive ductal carcinoma	Positive	Positive	Negative	train	0	0
501892	57	2	Invasive ductal carcinoma	Negative	Negative	Positive	train	0	0
502184	63	2	Invasive ductal carcinoma	Positive	Positive	Positive	test	0	0
503028	48	3	Invasive ductal carcinoma	Positive	Positive	Negative	train	5	1
503029	50	3	Invasive ductal carcinoma	Negative	Negative	Positive	train	8	1
503037	80	1.3	Other type	Negative	Negative	Positive	train	0	0
503431	51	1.5	Invasive ductal carcinoma	Positive	Positive	Positive	test	0	0
503853	65	1.5	Invasive ductal carcinoma	Positive	Positive	Positive	train	5	1
503855	53	1.5	Invasive lobular carcinoma	Positive	Positive	Negative	train	0	0
504570	46	1.2	Invasive ductal carcinoma	Positive	Positive	Positive	train	0	0
504872	72	2.5	Invasive ductal carcinoma	Negative	Negative	Positive	val	5	1
505154	84	2	Invasive ductal carcinoma	Positive	Positive	Negative	test	0	0
505423	56	3	Invasive ductal carcinoma	Positive	Positive	Negative	train	9	1
506249	44	3	Invasive ductal carcinoma	Positive	Positive	Positive	test	0	0
506911	62	2.5	Invasive ductal carcinoma	Positive	Positive	Positive	val	4	1
507030	54	1	Invasive ductal carcinoma	Positive	Positive	Positive	train	3	1
507768	61	1.5	Invasive ductal carcinoma	Positive	Positive	Negative	train	0	0
508549	47	1.5	Invasive ductal carcinoma	Positive	Positive	Positive	val	0	0
508608	44	3.5	Invasive ductal carcinoma	Positive	Positive	Negative	train	0	0
508764	61	3.5	Invasive ductal carcinoma	Positive	Positive	Positive	test	9	1
509080	67	2	Invasive ductal carcinoma	Positive	Positive	Negative	test	0	0
509952	48	1.5	Invasive ductal carcinoma	Positive	Positive	Negative	train	0	0
509957	57	0.9	Invasive ductal carcinoma	Positive	Positive	Negative	val	0	0
510711	51	1	Invasive ductal carcinoma	Positive	Positive	Positive	train	0	0
511004	59	1.5	Invasive ductal carcinoma	Positive	Positive	Positive	train	0	0
511397	56	2.5	Invasive ductal carcinoma	Positive	Positive	Negative	train	0	0
511648	32	3.5	Invasive ductal carcinoma	Positive	Positive	Positive	train	3	1
512139	75	1.8	Invasive ductal carcinoma	Positive	Positive	Negative	train	0	0
512364	64	3	Invasive ductal carcinoma	Positive	Positive	Negative	test	0	0
513295	59	2.5	Invasive ductal carcinoma	Positive	Positive	Negative	train	8	1
513958	72	4.3	Invasive ductal carcinoma	Negative	Negative	Positive	train	0	0
514095	60	1	Invasive ductal carcinoma	Positive	Positive	Negative	train	7	1
514261	50	2.5	Invasive ductal carcinoma	Negative	Negative	Negative	train	0	0
514730	62	1.2	Invasive ductal carcinoma	Positive	Positive	Negative	train	0	0
514841	70	1.5	Invasive ductal carcinoma	Positive	Positive	Negative	train	0	0
515857	49	1.8	Invasive ductal carcinoma	Positive	Positive	Positive	test	0	0
516354	55	1.2	Other type	Positive	Positive	Negative	train	0	0
516883	54	1	Invasive ductal carcinoma	Positive	Positive	Negative	val	0	0
517682	55	1.9	Invasive ductal carcinoma	Positive	Positive	Negative	train	0	0
517991	63	1	Other type	Positive	Positive	Negative	train	0	0
518207	54	1.5	Invasive ductal carcinoma	Negative	Negative	Positive	val	0	0
518287	59	1.3	Invasive ductal carcinoma	Positive	Positive	Positive	train	0	0
518513	39	2.5	Invasive ductal carcinoma	Negative	Negative	Positive	train	4	1
518696	46	0.9	Other type	Positive	Positive	Positive	val	0	0
519940	65	1.7	Invasive ductal carcinoma	Negative	Negative	Positive	val	0	0
520391	77	3.5	Invasive ductal carcinoma	Positive	Positive	Negative	train	0	0
521569	56	1.7	Invasive ductal carcinoma	Positive	Positive	Positive	train	0	0
521599	35	1.7	Invasive ductal carcinoma	Positive	Positive	Negative	val	0	0
521974	56	1	Invasive ductal carcinoma	Positive	Positive	Negative	val	0	0
522787	50	1.2	Invasive ductal carcinoma	Positive	Positive	Positive	train	0	0
522944	55	1.5	Invasive ductal carcinoma	Positive	Positive	Negative	test	0	0
523152	50	2	Invasive ductal carcinoma	Positive	Positive	Negative	train	0	0
523275	47	4	Invasive ductal carcinoma	Positive	Positive	Negative	test	0	0
523691	37	1	Invasive ductal carcinoma	Negative	Positive	Negative	train	0	0
523771	79	3.5	Other type	Positive	Positive	Negative	train	0	0
523804	58	3.5	Invasive ductal carcinoma	Negative	Negative	Negative	train	0	0
524535	61	1.8	Invasive ductal carcinoma	Positive	Negative	Negative	train	0	0
524578	51	1.9	Invasive ductal carcinoma	Positive	Positive	Negative	val	0	0
524893	49	1	Invasive ductal carcinoma	Positive	Positive	Negative	val	0	0
525166	57	2	Invasive ductal carcinoma	Negative	Negative	Negative	train	0	0
525180	44	3	Invasive ductal carcinoma	Positive	Positive	Positive	train	0	0
525232	40	1.5	Invasive ductal carcinoma	Positive	Positive	Negative	train	0	0
525508	58	1.5	Invasive ductal carcinoma	Positive	Negative	Negative	train	0	0
526108	61	3	Invasive ductal carcinoma	Positive	Positive	Negative	val	9	1
526613	61	2	Invasive ductal carcinoma	Negative	Negative	Positive	train	0	0
526949	62	2	Invasive ductal carcinoma	Positive	Positive	Negative	train	0	0
527240	49	3	Invasive ductal carcinoma	Negative	Negative	Positive	train	9	1
527436	73	1.3	Invasive ductal carcinoma	Positive	Positive	Negative	val	0	0
528108	48	2.5	Invasive ductal carcinoma	Positive	Positive	Positive	test	0	0
528565	45	2	Invasive ductal carcinoma	Negative	Negative	Positive	test	0	0
529364	60	2	Invasive ductal carcinoma	Positive	Positive	Negative	val	0	0
529370	62	1.5	Invasive ductal carcinoma	Positive	Positive	Negative	train	0	0
529420	55	0.5	Invasive ductal carcinoma	Positive	Positive	Negative	train	0	0
529680	49	2	Invasive ductal carcinoma	Positive	Positive	Negative	val	4	1
529681	54	2.5	Invasive ductal carcinoma	Negative	Negative	Negative	train	0	0
529725	57	2	Invasive ductal carcinoma	Negative	Negative	Positive	test	0	0
530117	57	2	Invasive ductal carcinoma	Positive	Negative	Positive	train	9	1
530308	62	1	Invasive ductal carcinoma	Positive	Positive	Negative	train	0	0
530906	36	3.4	Other type	Positive	Positive	Positive	test	7	1
531369	51	1	Other type	Positive	Positive	Negative	train	0	0
531370	57	2.2	Invasive ductal carcinoma	Positive	Negative	Negative	train	0	0
531575	49	0.8	Invasive ductal carcinoma	Positive	Positive	Negative	test	0	0
531726	61	2.3	Invasive ductal carcinoma	Negative	Negative	Negative	test	0	0
531735	38	1.5	Invasive ductal carcinoma	Positive	Positive	Negative	train	0	0
532055	58	3	Invasive ductal carcinoma	Positive	Positive	Negative	train	0	0
532515	52	0.8	Invasive ductal carcinoma	Positive	Positive	Positive	val	0	0
532520	40	2	Invasive ductal carcinoma	Positive	Positive	Negative	train	3	1
532621	62	3.2	Invasive ductal carcinoma	Positive	Positive	Negative	train	9	1
532997	60	2	Invasive ductal carcinoma	Positive	Positive	Negative	val	0	0
533052	74	1.7	Invasive ductal carcinoma	Positive	Positive	Negative	train	0	0
533184	40	0.8	Invasive ductal carcinoma	Positive	Positive	Negative	train	0	0
534101	75	1.5	Other type	Positive	Positive	Negative	test	0	0
534126	50	2.5	Invasive ductal carcinoma	Positive	Positive	Negative	val	0	0
534283	41	2	Invasive ductal carcinoma	Positive	Positive	Positive	test	0	0
534689	59	1.5	Invasive ductal carcinoma	Positive	Positive	Negative	test	0	0
535731	56	2.2	Invasive ductal carcinoma	Negative	Negative	Negative	train	0	0
535755	48	1.8	Other type	Positive	Positive	Negative	train	0	0
536068	50	2	Other type	Negative	Negative	Negative	test	0	0
536072	57	2	Invasive ductal carcinoma	Positive	Positive	Negative	test	0	0
538020	66	1	Invasive ductal carcinoma	Positive	Positive	Negative	train	0	0
539148	80	3	Invasive lobular carcinoma	Positive	Positive	Negative	train	0	0
539439	55	0.8	Invasive ductal carcinoma	Negative	Negative	Negative	train	0	0
539818	63	2.5	Invasive ductal carcinoma	Negative	Negative	Negative	test	0	0
540594	65	2.5	Other type	Positive	Positive	Negative	train	0	0
540613	58	2	Invasive ductal carcinoma	Positive	Positive	Negative	val	0	0
540659	49	0.8	Invasive ductal carcinoma	Positive	Positive	Negative	val	0	0
541099	40	2	Other type	Positive	Positive	Positive	train	4	1
541271	63	1.5	Invasive ductal carcinoma	Positive	Positive	Negative	train	3	1
541464	61	3	Invasive ductal carcinoma	Positive	Positive	Negative	train	0	0
541470	75	3	Invasive ductal carcinoma	Positive	Positive	Positive	train	0	0
542111	65	4.5	Invasive ductal carcinoma	Positive	Positive	Negative	train	3	1
542119	58	3.5	Invasive ductal carcinoma	Positive	Positive	Positive	test	4	1
542272	69	2	Invasive ductal carcinoma	Negative	Negative	Negative	train	3	1
543635	73	2.5	Other type	Positive	Positive	Negative	train	0	0
543965	54	3	Invasive ductal carcinoma	Negative	Negative	Negative	val	0	0
544287	56	3	Invasive ductal carcinoma	Positive	Positive	Positive	train	9	1
544322	62	4	Invasive ductal carcinoma	Positive	Positive	Positive	train	0	0
544451	66	1.8	Invasive ductal carcinoma	Positive	Positive	Negative	test	0	0
544876	78	4	Invasive ductal carcinoma	Positive	Positive	Positive	test	6	1
545340	73	3.3	Invasive ductal carcinoma	Negative	Negative	Negative	train	0	0
548188	82	2.5	Invasive ductal carcinoma	Positive	Positive	Negative	train	0	0
548258	60	2	Invasive ductal carcinoma	Negative	Positive	Negative	train	0	0
548980	55	0.6	Invasive ductal carcinoma	Positive	Positive	Negative	val	0	0
548996	47	1.2	Invasive ductal carcinoma	Negative	Positive	Negative	test	0	0
549166	66	3	Invasive lobular carcinoma	Positive	Positive	Negative	val	4	1
549253	40	1.3	Invasive ductal carcinoma	Negative	Negative	Positive	test	0	0
549837	66	2.5	Invasive ductal carcinoma	Negative	Positive	Negative	train	3	1
549958	76	1.6	Invasive ductal carcinoma	Positive	Positive	Negative	val	0	0
549967	78	0.5	Invasive ductal carcinoma	Positive	Positive	Negative	test	0	0
550032	36	3.6	Other type	Positive	Positive	Negative	test	0	0
550384	71	1.9	Invasive ductal carcinoma	Positive	Positive	Negative	train	0	0
550768	43	0.6	Invasive lobular carcinoma	Positive	Positive	Negative	test	0	0
550901	43	2	Invasive ductal carcinoma	Positive	Positive	Negative	train	0	0
550974	60	1.8	Invasive ductal carcinoma	Negative	Negative	Positive	test	0	0
551112	39	2	Invasive ductal carcinoma	Positive	Positive	Positive	train	0	0
551282	62	4	Invasive ductal carcinoma	Positive	Negative	Negative	val	0	0
551821	47	1.8	Invasive ductal carcinoma	Positive	Positive	Negative	val	0	0
551829	65	3.5	Invasive lobular carcinoma	Positive	Positive	Negative	test	0	0
552211	36	2	Invasive ductal carcinoma	Positive	Positive	Negative	train	5	1
553407	60	1.7	Invasive ductal carcinoma	Positive	Positive	Positive	val	0	0
553409	62	1.8	Invasive ductal carcinoma	Positive	Positive	Negative	val	0	0
554504	66	3	Invasive ductal carcinoma	Positive	Positive	Positive	train	0	0
554707	62	1.5	Invasive ductal carcinoma	Negative	Negative	Positive	train	0	0
554744	62	2	Invasive ductal carcinoma	Negative	Negative	Negative	train	0	0
556245	37	3	Invasive ductal carcinoma	Positive	Positive	Negative	train	0	0
556247	45	3	Invasive ductal carcinoma	Positive	Positive	Negative	train	0	0
557088	64	3.5	Invasive ductal carcinoma	Negative	Negative	Positive	train	8	1
557096	68	2	Invasive ductal carcinoma	Positive	Positive	Negative	train	3	1
558031	69	2.2	Other type	Positive	Positive	Negative	train	0	0
558748	62	2.8	Invasive ductal carcinoma	Positive	Negative	Negative	train	4	1
558903	58	1.5	Invasive ductal carcinoma	Positive	Positive	Negative	train	0	0
558908	65	1	Invasive ductal carcinoma	Positive	Positive	Negative	train	0	0
559221	55	2	Invasive ductal carcinoma	Positive	Positive	Negative	train	0	0
559779	40	1.5	Invasive ductal carcinoma	Negative	Negative	Positive	train	4	1
560349	70	1	Invasive ductal carcinoma	Positive	Positive	Negative	train	0	0
561614	46	3	Invasive ductal carcinoma	Negative	Negative	Positive	train	7	1
562519	44	1	Invasive lobular carcinoma	Positive	Positive	Negative	train	0	0
562906	55	2.5	Invasive ductal carcinoma	Positive	Negative	Negative	train	8	1
563015	41	2	Invasive ductal carcinoma	Positive	Positive	Negative	val	0	0
563057	69	1.3	Invasive ductal carcinoma	Positive	Positive	Negative	train	0	0
563127	51	1.3	Invasive ductal carcinoma	Positive	Positive	Negative	test	0	0
563610	68	2.5	Invasive ductal carcinoma	Positive	Positive	Negative	train	0	0
564021	56	4.3	Invasive ductal carcinoma	Negative	Negative	Positive	train	0	0
564298	75	0.8	Invasive ductal carcinoma	Positive	Positive	Negative	val	0	0
564362	65	1.5	Invasive ductal carcinoma	Positive	Positive	Negative	val	0	0
564782	87	4.5	Invasive ductal carcinoma	Positive	Positive	Negative	train	7	1
565023	79	3	Invasive ductal carcinoma	Positive	Positive	Negative	train	0	0
565028	44	2.5	Invasive ductal carcinoma	Positive	Positive	Positive	val	0	0
565035	75	2.7	Invasive ductal carcinoma	Positive	Positive	Negative	test	0	0
565170	54	3.5	Invasive ductal carcinoma	Positive	Positive	Negative	train	6	1
565617	50	3	Invasive ductal carcinoma	Positive	Positive	Positive	train	4	1
566868	67	2.5	Invasive ductal carcinoma	Positive	Positive	Positive	train	0	0
566884	77	1.5	Invasive ductal carcinoma	Negative	Negative	Negative	train	0	0
566889	84	1	Invasive ductal carcinoma	Positive	Positive	Negative	train	0	0
566891	83	2.1	Invasive ductal carcinoma	Positive	Positive	Negative	train	0	0
566947	76	2	Invasive ductal carcinoma	Positive	Positive	Positive	train	0	0
568257	72	1.8	Invasive ductal carcinoma	Positive	Positive	Negative	train	0	0
568426	60	1.5	Invasive ductal carcinoma	Negative	Negative	Negative	train	0	0
568468	63	1.5	Invasive ductal carcinoma	Positive	Positive	Negative	train	0	0
569265	71	2	Invasive ductal carcinoma	Positive	Positive	Negative	val	0	0
569607	32	1.5	Invasive ductal carcinoma	Positive	Positive	Positive	val	0	0
569940	55	2.5	Invasive ductal carcinoma	Positive	Positive	Negative	test	7	1
570264	47	2.5	Other type	Negative	Negative	Negative	train	0	0
570805	32	4	Invasive ductal carcinoma	Positive	Positive	Negative	train	0	0
571188	73	3.5	Other type	Positive	Positive	Negative	train	0	0
571197	58	2.5	Invasive ductal carcinoma	Positive	Positive	Negative	train	3	1
572107	47	2.5	Invasive ductal carcinoma	Positive	Positive	Negative	train	3	1
572331	56	2	Invasive ductal carcinoma	Negative	Negative	Negative	test	0	0
572911	74	1.5	Invasive ductal carcinoma	Positive	Positive	Negative	train	7	1
573738	62	1.5	Invasive ductal carcinoma	Negative	Negative	Positive	train	5	1
574192	56	2.2	Invasive ductal carcinoma	Positive	Positive	Negative	val	0	0
574271	49	1.5	Invasive ductal carcinoma	Positive	Positive	Negative	train	3	1
574308	72	2.5	Invasive ductal carcinoma	Positive	Positive	Negative	train	0	0
574350	62	2	Invasive ductal carcinoma	Positive	Positive	Negative	val	0	0
574674	70	1.3	Invasive ductal carcinoma	Positive	Positive	Negative	train	0	0
574887	79	2	Invasive ductal carcinoma	Positive	Positive	Negative	val	0	0
575263	68	2.5	Other type	Positive	Positive	Negative	train	0	0
575264	43	3.5	Invasive ductal carcinoma	Positive	Negative	Negative	test	6	1
577440	55	1.2	Invasive ductal carcinoma	Positive	Positive	Negative	train	0	0
579193	80	1.8	Invasive ductal carcinoma	Negative	Negative	Positive	val	0	0
579197	46	1.2	Invasive ductal carcinoma	Positive	Positive	Negative	val	0	0
579526	67	1	Other type	Positive	Positive	Negative	train	0	0
579992	50	3	Other type	Negative	Negative	Negative	val	0	0
580205	64	3.5	Invasive ductal carcinoma	Positive	Positive	Positive	train	6	1
580360	71	1.3	Invasive ductal carcinoma	Positive	Positive	Negative	train	4	1
580487	79	2	Invasive ductal carcinoma	Positive	Positive	Negative	test	0	0
580862	40	1	Invasive lobular carcinoma	Positive	Positive	Negative	train	0	0
581745	52	1.3	Invasive ductal carcinoma	Positive	Positive	Negative	test	0	0
581760	59	1.2	Invasive ductal carcinoma	Positive	Positive	Negative	train	0	0
581762	54	4.5	Invasive ductal carcinoma	Positive	Positive	Negative	test	8	1
582199	55	1.6	Invasive ductal carcinoma	Negative	Positive	Negative	train	0	0
584612	62	1.3	Invasive ductal carcinoma	Positive	Positive	Positive	train	0	0
584625	63	3	Invasive ductal carcinoma	Positive	Positive	Negative	train	0	0
584832	43	3.5	Invasive ductal carcinoma	Negative	Negative	Positive	val	0	0
584833	67	1.5	Invasive ductal carcinoma	Positive	Positive	Negative	train	3	1
585017	46	2.5	Invasive ductal carcinoma	Positive	Positive	Negative	train	0	0
585301	48	1.2	Invasive ductal carcinoma	Positive	Positive	Positive	train	0	0
586354	63	2.5	Invasive ductal carcinoma	Positive	Positive	Positive	val	0	0
586422	73	2.5	Invasive ductal carcinoma	Positive	Positive	Negative	test	0	0
586444	82	2	Invasive ductal carcinoma	Negative	Negative	Negative	train	0	0
586682	74	4	Invasive ductal carcinoma	Positive	Positive	Negative	test	0	0
587444	61	2	Invasive ductal carcinoma	Positive	Positive	Negative	test	0	0
587464	57	1	Invasive ductal carcinoma	Positive	Positive	Negative	train	0	0
587465	68	2	Invasive ductal carcinoma	Positive	Positive	Positive	test	0	0
587875	53	3	Invasive ductal carcinoma	Positive	Positive	Positive	train	0	0
588507	62	1.8	Invasive ductal carcinoma	Positive	Positive	Negative	train	3	1
588550	49	1.5	Invasive ductal carcinoma	Positive	Positive	Negative	test	0	0
588557	57	3	Invasive ductal carcinoma	Positive	Positive	Negative	train	0	0
590008	55	2.5	Invasive ductal carcinoma	Positive	Positive	Negative	test	0	0
590929	53	1.5	Invasive ductal carcinoma	Positive	Negative	Positive	val	0	0
590958	73	2.3	Invasive lobular carcinoma	Positive	Positive	Negative	test	3	1
591180	43	3	Invasive ductal carcinoma	Positive	Positive	Positive	train	0	0
591232	54	3.5	Invasive ductal carcinoma	Positive	Positive	Negative	test	0	0
591467	71	1.5	Invasive ductal carcinoma	Positive	Positive	Negative	test	4	1
592869	54	0.8	Invasive ductal carcinoma	Positive	Positive	Negative	train	0	0
593192	56	2.2	Invasive ductal carcinoma	Positive	Positive	Negative	train	3	1
593193	61	1.7	Invasive ductal carcinoma	Positive	Negative	Positive	train	0	0
593232	65	1.5	Invasive ductal carcinoma	Positive	Positive	Negative	test	0	0
593694	48	1.5	Invasive ductal carcinoma	Negative	Negative	Negative	train	7	1
594738	55	3	Invasive ductal carcinoma	Positive	Positive	Positive	test	0	0
595137	71	4	Other type	Negative	Negative	Negative	val	6	1
596077	59	1.5	Invasive ductal carcinoma	Negative	Negative	Negative	train	0	0
596081	60	2.5	Invasive ductal carcinoma	Negative	Negative	Negative	train	0	0
596146	65	1	Invasive ductal carcinoma	Positive	Positive	Negative	test	0	0
596784	57	1.7	Invasive ductal carcinoma	Positive	Positive	Negative	train	0	0
596898	59	2	Invasive ductal carcinoma	Positive	Positive	Positive	train	0	0
597021	63	1.3	Invasive ductal carcinoma	Positive	Positive	Negative	train	0	0
597340	66	3	Invasive lobular carcinoma	Positive	Positive	Negative	train	0	0
597963	82	1.3	Invasive ductal carcinoma	Positive	Positive	Negative	val	0	0
598626	55	0.6	Invasive ductal carcinoma	Positive	Positive	Negative	train	0	0
599668	54	1.7	Invasive ductal carcinoma	Positive	Positive	Negative	train	0	0
599683	73	2.5	Invasive ductal carcinoma	Positive	Positive	Negative	train	0	0
600544	67	1.3	Invasive ductal carcinoma	Positive	Positive	Negative	val	0	0
600550	32	1.5	Invasive ductal carcinoma	Positive	Positive	Positive	train	0	0
600630	89	2	Invasive ductal carcinoma	Positive	Positive	Negative	train	0	0
600939	84	3	Invasive ductal carcinoma	Positive	Negative	Positive	train	6	1
601554	81	3	Invasive ductal carcinoma	Positive	Positive	Positive	test	0	0
601831	74	2	Invasive ductal carcinoma	Negative	Negative	Positive	train	0	0
601911	54	3	Invasive ductal carcinoma	Positive	Positive	Negative	train	0	0
601953	52	2.5	Invasive ductal carcinoma	Negative	Negative	Positive	val	0	0
602016	38	2.5	Invasive ductal carcinoma	Negative	Negative	Positive	train	0	0
602472	78	1.5	Invasive ductal carcinoma	Positive	Positive	Negative	val	0	0
602666	82	1	Invasive ductal carcinoma	Positive	Positive	Negative	train	0	0
602681	47	2.4	Invasive ductal carcinoma	Positive	Positive	Negative	train	0	0
602730	63	1	Invasive ductal carcinoma	Positive	Negative	Negative	train	0	0
603008	68	1	Invasive ductal carcinoma	Positive	Positive	Negative	test	0	0
603020	66	2	Invasive ductal carcinoma	Positive	Positive	Negative	test	0	0
603423	66	2	Invasive ductal carcinoma	Positive	Positive	Negative	train	0	0
603433	82	3.5	Invasive ductal carcinoma	Positive	Positive	Negative	test	0	0
603719	39	3	Invasive ductal carcinoma	Negative	Negative	Negative	test	7	1
603722	57	1	Invasive ductal carcinoma	Positive	Positive	Negative	test	0	0
604156	62	1.5	Invasive ductal carcinoma	Positive	Positive	Negative	val	0	0
604204	68	1.5	Invasive ductal carcinoma	Positive	Positive	Negative	val	0	0
604375	82	1.5	Invasive ductal carcinoma	Positive	Positive	Negative	train	0	0
604689	71	2.1	Other type	Positive	Positive	Negative	train	0	0
604705	44	2.5	Invasive ductal carcinoma	Negative	Negative	Positive	val	0	0
605249	59	3	Other type	Negative	Negative	Negative	train	3	1
605792	64	3	Invasive ductal carcinoma	Positive	Positive	Negative	train	0	0
605801	50	2	Invasive ductal carcinoma	Negative	Negative	Negative	val	0	0
605802	79	2.2	Invasive ductal carcinoma	Positive	Positive	Negative	val	0	0
605829	61	3.5	Invasive ductal carcinoma	Positive	Positive	Positive	train	0	0
606400	83	1.5	Invasive ductal carcinoma	Positive	Positive	Negative	val	0	0
606401	59	3	Invasive ductal carcinoma	Positive	Positive	Negative	val	6	1
606754	64	2	Invasive ductal carcinoma	Positive	Positive	Negative	train	0	0
606832	57	3	Invasive lobular carcinoma	Positive	Negative	Negative	test	6	1
606998	78	3.8	Other type	Positive	Positive	Negative	train	0	0
607025	75	3	Invasive ductal carcinoma	Positive	Positive	Negative	train	9	1
607114	69	4	Invasive ductal carcinoma	Negative	Positive	Positive	val	0	0
607675	79	2	Invasive ductal carcinoma	Positive	Positive	Negative	train	4	1
608038	59	4	Invasive ductal carcinoma	Negative	Negative	Negative	val	0	0
608046	45	2.5	Invasive ductal carcinoma	Positive	Positive	Positive	train	8	1
608128	41	2	Invasive ductal carcinoma	Positive	Positive	Negative	train	0	0
608393	60	2	Invasive ductal carcinoma	Positive	Positive	Positive	test	0	0
608761	63	2	Other type	Positive	Positive	Negative	val	0	0
608763	62	2	Invasive ductal carcinoma	Positive	Positive	Positive	test	0	0
608789	46	4	Invasive ductal carcinoma	Positive	Positive	Negative	train	5	1
609149	78	2	Invasive ductal carcinoma	Positive	Positive	Negative	test	0	0
