# Supplementary material for: Predicting Axillary Lymph Node Metastasis in Early Breast Cancer Using Deep Learning on Primary Tumor Biopsy Slides
Source: Front Oncol. 2021 Oct 14;11:759007. doi: 10.3389/fonc.2021.759007 (PMC8551965; doi:10.3389/fonc.2021.759007)
Supplement: Supplementary file 6 [file DataSheet_6.xlsx]

## Sheet: Sheet1
Patient ID	Age(years)	Tumour Size(cm)	Tumour Type	ER	PR	HER2	Dataset Type	Number of lymph node metastases	Label
317739	56	1	Invasive ductal carcinoma	Positive	Positive	Negative	val	0	0
496639	30	1	Invasive ductal carcinoma	Positive	Positive	Negative	test	0	0
514095	60	1	Invasive ductal carcinoma	Positive	Positive	Negative	test	7	2
457365	45	1.5	Invasive ductal carcinoma	Positive	Positive	Negative	val	5	2
290889	52	2.5	Invasive ductal carcinoma	Positive	Positive	Negative	train	0	0
510711	51	1	Invasive ductal carcinoma	Positive	Positive	Positive	val	0	0
579526	67	1	Other type	Positive	Positive	Negative	test	0	0
538020	66	1	Invasive ductal carcinoma	Positive	Positive	Negative	train	0	0
590960	64	3	Invasive ductal carcinoma	Positive	Positive	Positive	train	1	1
435731	53	3	Invasive ductal carcinoma	Positive	Positive	Negative	train	4	2
602681	47	2.4	Invasive ductal carcinoma	Positive	Positive	Negative	test	0	0
497910	44	1.5	Invasive ductal carcinoma	Positive	Positive	Negative	train	0	0
476098	44	2.5	Other type	Positive	Positive	Negative	train	0	0
351899	46	2.6	Invasive ductal carcinoma	Positive	Positive	Negative	train	7	2
602730	63	1	Invasive ductal carcinoma	Positive	Negative	Negative	train	0	0
598626	55	0.6	Invasive ductal carcinoma	Positive	Positive	Negative	train	0	0
477385	36	2.8	Invasive ductal carcinoma	Positive	Positive	Negative	val	0	0
393757	50	5.5	Invasive ductal carcinoma	Negative	Negative	Negative	train	9	2
469387	48	3	Invasive ductal carcinoma	Negative	Negative	Negative	train	1	1
518696	46	0.9	Other type	Positive	Positive	Positive	test	0	0
597963	82	1.3	Invasive ductal carcinoma	Positive	Positive	Negative	val	0	0
429568	76	2.3	Invasive ductal carcinoma	Negative	Negative	Negative	train	0	0
461995	72	1.6	Invasive ductal carcinoma	Positive	Positive	Negative	test	0	0
458001	57	1.5	Invasive ductal carcinoma	Positive	Positive	Positive	train	4	2
539439	55	0.8	Invasive ductal carcinoma	Negative	Negative	Negative	train	0	0
597021	63	1.3	Invasive ductal carcinoma	Positive	Positive	Negative	train	0	0
534126	50	2.5	Invasive ductal carcinoma	Positive	Positive	Negative	train	0	0
416813	43	1.2	Invasive ductal carcinoma	Positive	Positive	Negative	val	0	0
531575	49	0.8	Invasive ductal carcinoma	Positive	Positive	Negative	val	0	0
517636	33	2	Invasive ductal carcinoma	Positive	Positive	Negative	train	1	1
331754	47	3	Invasive ductal carcinoma	Negative	Negative	Negative	test	0	0
572911	74	1.5	Invasive ductal carcinoma	Positive	Positive	Negative	train	7	2
424606	44	1.2	Invasive ductal carcinoma	Positive	Positive	Positive	train	2	1
446839	65	3	Invasive ductal carcinoma	Positive	Positive	Negative	test	3	2
346618	33	2.5	Invasive ductal carcinoma	Negative	Negative	Negative	val	0	0
393606	82	1.5	Invasive ductal carcinoma	Positive	Positive	Negative	test	0	0
550032	36	3.6	Other type	Positive	Positive	Negative	val	0	0
587465	68	2	Invasive ductal carcinoma	Positive	Positive	Positive	val	0	0
493268	53	2.5	Other type	Positive	Positive	Negative	train	1	1
339570	72	2.4	Other type	Positive	Positive	Negative	test	0	0
452436	74	4.5	Other type	Negative	Negative	Positive	train	3	2
509957	57	0.9	Invasive ductal carcinoma	Positive	Positive	Negative	val	0	0
369164	68	4	Other type	Positive	Positive	Negative	val	0	0
600076	78	3	Invasive ductal carcinoma	Positive	Positive	Negative	test	2	1
465156	75	4	Invasive ductal carcinoma	Positive	Negative	Positive	train	5	2
286300	57	2.5	Invasive ductal carcinoma	Negative	Negative	Negative	test	0	0
297777	35	3.5	Invasive ductal carcinoma	Positive	Positive	Negative	train	1	1
465600	61	2	Invasive ductal carcinoma	Negative	Negative	Negative	train	3	2
544930	49	2.5	Invasive ductal carcinoma	Positive	Positive	Negative	train	2	1
342783	62	3	Invasive ductal carcinoma	Positive	Positive	Positive	train	0	0
534689	59	1.5	Invasive ductal carcinoma	Positive	Positive	Negative	test	0	0
585301	48	1.2	Invasive ductal carcinoma	Positive	Positive	Positive	train	0	0
344454	46	2	Invasive ductal carcinoma	Negative	Negative	Positive	test	0	0
520391	77	3.5	Invasive ductal carcinoma	Positive	Positive	Negative	train	0	0
469143	66	1.5	Invasive ductal carcinoma	Positive	Positive	Positive	train	8	2
442814	56	1.7	Invasive ductal carcinoma	Positive	Positive	Positive	train	0	0
458814	79	2.5	Invasive ductal carcinoma	Positive	Positive	Negative	val	0	0
490732	66	1	Invasive ductal carcinoma	Positive	Positive	Negative	val	0	0
508608	44	3.5	Invasive ductal carcinoma	Positive	Positive	Negative	train	0	0
512364	64	3	Invasive ductal carcinoma	Positive	Positive	Negative	train	0	0
517991	63	1	Other type	Positive	Positive	Negative	val	0	0
483850	52	2	Invasive ductal carcinoma	Positive	Positive	Negative	train	2	1
349253	58	2.5	Invasive ductal carcinoma	Positive	Positive	Negative	val	1	1
521974	56	1	Invasive ductal carcinoma	Positive	Positive	Negative	train	0	0
334406	49	3	Invasive ductal carcinoma	Negative	Negative	Negative	test	2	1
527436	73	1.3	Invasive ductal carcinoma	Positive	Positive	Negative	test	0	0
559221	55	2	Invasive ductal carcinoma	Positive	Positive	Negative	train	0	0
430352	80	3	Invasive ductal carcinoma	Positive	Positive	Negative	val	0	0
596081	60	2.5	Invasive ductal carcinoma	Negative	Negative	Negative	train	0	0
432204	57	2.8	Invasive ductal carcinoma	Positive	Positive	Negative	test	1	1
569940	55	2.5	Invasive ductal carcinoma	Positive	Positive	Negative	val	7	2
316614	54	1.2	Invasive ductal carcinoma	Negative	Negative	Negative	train	0	0
294549	57	2.5	Invasive ductal carcinoma	Negative	Negative	Positive	train	8	2
320801	61	1.7	Invasive lobular carcinoma	Positive	Positive	Negative	test	0	0
458815	61	1.5	Invasive ductal carcinoma	Positive	Positive	Negative	train	2	1
564302	66	1.8	Invasive ductal carcinoma	Positive	Positive	Negative	train	1	1
363254	38	2	Invasive ductal carcinoma	Positive	Positive	Positive	train	0	0
381876	52	1.5	Invasive ductal carcinoma	Negative	Negative	Negative	train	0	0
579992	50	3	Other type	Negative	Negative	Negative	train	0	0
585017	46	2.5	Invasive ductal carcinoma	Positive	Positive	Negative	train	0	0
303576	51	2.2	Invasive ductal carcinoma	Negative	Negative	Negative	train	0	0
324017	44	2.5	Invasive ductal carcinoma	Positive	Positive	Positive	val	0	0
370729	37	1.5	Other type	Negative	Negative	Negative	test	0	0
388121	57	1.5	Invasive ductal carcinoma	Positive	Positive	Negative	train	0	0
429566	50	3.5	Invasive ductal carcinoma	Positive	Positive	Negative	test	0	0
450420	53	3.5	Invasive ductal carcinoma	Negative	Negative	Positive	train	0	0
457366	65	2.5	Invasive ductal carcinoma	Positive	Positive	Negative	train	0	0
467902	36	1.1	Invasive ductal carcinoma	Positive	Positive	Negative	test	0	0
403616	49	1.2	Invasive ductal carcinoma	Positive	Positive	Negative	train	3	2
331548	60	3	Invasive ductal carcinoma	Negative	Negative	Negative	test	1	1
429355	59	3	Invasive ductal carcinoma	Negative	Negative	Negative	train	1	1
458254	74	1.8	Invasive ductal carcinoma	Positive	Positive	Negative	test	1	1
488529	67	3.5	Invasive ductal carcinoma	Negative	Negative	Positive	train	0	0
474475	66	2.3	Invasive ductal carcinoma	Positive	Positive	Negative	test	8	2
569370	82	1.8	Invasive ductal carcinoma	Positive	Positive	Negative	test	2	1
523771	79	3.5	Other type	Positive	Positive	Negative	train	0	0
524535	61	1.8	Invasive ductal carcinoma	Positive	Negative	Negative	val	0	0
304712	58	2.5	Invasive ductal carcinoma	Negative	Negative	Negative	train	1	1
318356	40	2.5	Invasive ductal carcinoma	Negative	Negative	Positive	test	0	0
328512	49	2.5	Invasive ductal carcinoma	Positive	Positive	Positive	test	0	0
420543	52	0.8	Invasive ductal carcinoma	Positive	Positive	Negative	train	0	0
492658	61	2.2	Invasive ductal carcinoma	Positive	Positive	Negative	train	0	0
529681	54	2.5	Invasive ductal carcinoma	Negative	Negative	Negative	train	0	0
473455	66	2	Invasive ductal carcinoma	Positive	Positive	Positive	train	1	1
341743	85	1.6	Invasive lobular carcinoma	Positive	Positive	Negative	train	0	0
595137	71	4	Other type	Negative	Negative	Negative	val	6	2
586990	60	3	Invasive ductal carcinoma	Positive	Positive	Negative	train	1	1
494099	68	2.2	Other type	Positive	Positive	Negative	train	0	0
499533	53	3	Invasive ductal carcinoma	Positive	Positive	Positive	test	0	0
543965	54	3	Invasive ductal carcinoma	Negative	Negative	Negative	train	0	0
566884	77	1.5	Invasive ductal carcinoma	Negative	Negative	Negative	train	0	0
449271	46	3	Invasive ductal carcinoma	Positive	Positive	Positive	test	1	1
568468	63	1.5	Invasive ductal carcinoma	Positive	Positive	Negative	val	0	0
485583	48	4.5	Invasive ductal carcinoma	Negative	Negative	Positive	val	0	0
586354	63	2.5	Invasive ductal carcinoma	Positive	Positive	Positive	train	0	0
586444	82	2	Invasive ductal carcinoma	Negative	Negative	Negative	train	0	0
593193	61	1.7	Invasive ductal carcinoma	Positive	Negative	Positive	train	0	0
338723	59	2.6	Invasive ductal carcinoma	Negative	Negative	Negative	val	0	0
608789	46	4	Invasive ductal carcinoma	Positive	Positive	Negative	train	5	2
433212	50	1.5	Invasive ductal carcinoma	Positive	Positive	Negative	train	0	0
460918	52	2	Invasive lobular carcinoma	Positive	Positive	Negative	test	2	1
442363	62	2.8	Other type	Positive	Positive	Negative	train	0	0
464098	66	1.7	Invasive ductal carcinoma	Positive	Positive	Positive	train	0	0
479513	47	2.5	Invasive ductal carcinoma	Positive	Positive	Negative	test	0	0
465814	51	1.5	Invasive ductal carcinoma	Positive	Positive	Negative	train	2	1
483348	62	1	Invasive lobular carcinoma	Positive	Positive	Negative	val	0	0
489931	83	2.5	Invasive lobular carcinoma	Positive	Positive	Negative	val	0	0
499383	60	2.5	Invasive ductal carcinoma	Positive	Positive	Positive	train	0	0
554504	66	3	Invasive ductal carcinoma	Positive	Positive	Positive	train	0	0
561614	46	3	Invasive ductal carcinoma	Negative	Negative	Positive	test	7	2
587464	57	1	Invasive ductal carcinoma	Positive	Positive	Negative	train	0	0
472711	45	2.2	Other type	Positive	Positive	Negative	train	1	1
363057	81	4	Invasive ductal carcinoma	Negative	Positive	Negative	train	0	0
580205	64	3.5	Invasive ductal carcinoma	Positive	Positive	Positive	train	6	2
343219	79	3.6	Invasive ductal carcinoma	Positive	Positive	Negative	train	3	2
383088	75	1.3	Invasive ductal carcinoma	Positive	Positive	Negative	train	0	0
391614	60	1.5	Invasive ductal carcinoma	Positive	Positive	Negative	train	0	0
487098	37	3.5	Invasive ductal carcinoma	Positive	Positive	Positive	train	2	1
398968	77	4	Invasive ductal carcinoma	Negative	Negative	Negative	train	0	0
322510	42	1.5	Invasive ductal carcinoma	Positive	Positive	Negative	train	1	1
443453	43	1.5	Invasive ductal carcinoma	Positive	Positive	Negative	train	0	0
451886	49	1.5	Invasive ductal carcinoma	Positive	Positive	Negative	train	0	0
452435	71	1.3	Invasive ductal carcinoma	Positive	Positive	Positive	train	0	0
454601	62	3	Invasive ductal carcinoma	Positive	Positive	Negative	train	0	0
478968	60	3.5	Invasive ductal carcinoma	Positive	Positive	Positive	val	0	0
479831	45	2.5	Invasive ductal carcinoma	Positive	Positive	Negative	test	0	0
385937	59	3	Invasive ductal carcinoma	Negative	Negative	Positive	train	5	2
498108	57	1.5	Other type	Positive	Positive	Negative	train	0	0
506911	62	2.5	Invasive ductal carcinoma	Positive	Positive	Positive	train	4	2
334589	48	1	Invasive ductal carcinoma	Positive	Positive	Negative	val	2	1
605249	59	3	Other type	Negative	Negative	Negative	test	3	2
333176	55	3	Invasive ductal carcinoma	Positive	Positive	Negative	val	3	2
351958	37	3.5	Invasive ductal carcinoma	Positive	Positive	Negative	test	2	1
516883	54	1	Invasive ductal carcinoma	Positive	Positive	Negative	train	0	0
548980	55	0.6	Invasive ductal carcinoma	Positive	Positive	Negative	train	0	0
570264	47	2.5	Other type	Negative	Negative	Negative	val	0	0
290308	75	3	Invasive ductal carcinoma	Positive	Positive	Negative	train	0	0
415104	75	3	Invasive ductal carcinoma	Positive	Positive	Positive	train	2	1
297520	61	3.5	Invasive ductal carcinoma	Positive	Positive	Negative	train	0	0
363056	73	3	Invasive ductal carcinoma	Negative	Negative	Negative	val	0	0
386731	37	2	Invasive ductal carcinoma	Positive	Positive	Positive	val	0	0
392021	47	3.5	Invasive ductal carcinoma	Positive	Positive	Negative	train	0	0
396032	55	1.5	Invasive ductal carcinoma	Positive	Positive	Negative	test	0	0
413902	45	2.5	Invasive ductal carcinoma	Negative	Negative	Negative	train	0	0
438401	49	3.5	Invasive ductal carcinoma	Positive	Positive	Negative	train	0	0
463018	40	1.2	Invasive ductal carcinoma	Positive	Positive	Negative	train	0	0
465949	62	2	Invasive ductal carcinoma	Positive	Positive	Negative	test	1	1
493389	32	1.5	Invasive ductal carcinoma	Negative	Positive	Negative	train	0	0
434563	31	2	Invasive ductal carcinoma	Positive	Positive	Negative	val	6	2
498652	71	1.8	Invasive ductal carcinoma	Positive	Positive	Negative	test	0	0
499350	75	2.2	Invasive ductal carcinoma	Negative	Positive	Positive	train	0	0
577440	55	1.2	Invasive ductal carcinoma	Positive	Positive	Negative	train	0	0
581760	59	1.2	Invasive ductal carcinoma	Positive	Positive	Negative	train	0	0
602016	38	2.5	Invasive ductal carcinoma	Negative	Negative	Positive	train	0	0
325212	45	0.8	Invasive ductal carcinoma	Positive	Positive	Negative	val	0	0
336894	41	0.8	Other type	Negative	Negative	Negative	train	0	0
461292	53	1.5	Invasive ductal carcinoma	Negative	Negative	Positive	test	7	2
487120	82	2	Invasive ductal carcinoma	Positive	Positive	Negative	test	7	2
552211	36	2	Invasive ductal carcinoma	Positive	Positive	Negative	train	5	2
353599	64	2.5	Invasive ductal carcinoma	Positive	Positive	Negative	train	0	0
364782	62	3.5	Invasive ductal carcinoma	Positive	Negative	Positive	train	0	0
366635	26	3.5	Invasive ductal carcinoma	Positive	Negative	Negative	val	0	0
476250	33	2.3	Other type	Negative	Negative	Negative	train	2	1
386912	47	1.8	Invasive ductal carcinoma	Positive	Positive	Positive	test	0	0
558748	62	2.8	Invasive ductal carcinoma	Positive	Negative	Negative	train	4	2
581762	54	4.5	Invasive ductal carcinoma	Positive	Positive	Negative	train	8	2
386914	32	2.5	Invasive ductal carcinoma	Negative	Negative	Negative	train	0	0
349120	60	4	Other type	Negative	Negative	Negative	val	6	2
425313	62	1.1	Invasive ductal carcinoma	Positive	Positive	Negative	test	0	0
426828	73	3.5	Invasive ductal carcinoma	Positive	Positive	Negative	train	0	0
444926	48	2.5	Invasive ductal carcinoma	Positive	Positive	Positive	train	0	0
445890	51	1.2	Invasive ductal carcinoma	Positive	Positive	Negative	train	0	0
453034	47	1.5	Other type	Positive	Positive	Negative	train	0	0
480839	38	4	Invasive ductal carcinoma	Negative	Negative	Negative	train	0	0
490444	53	1.8	Invasive ductal carcinoma	Negative	Negative	Positive	train	0	0
498021	56	1.7	Invasive ductal carcinoma	Positive	Positive	Positive	train	0	0
332346	55	2	Invasive ductal carcinoma	Negative	Negative	Negative	val	0	0
348673	76	1.5	Invasive ductal carcinoma	Negative	Negative	Negative	train	0	0
484017	83	1.5	Invasive ductal carcinoma	Positive	Positive	Negative	test	1	1
449896	59	2	Invasive ductal carcinoma	Positive	Positive	Positive	train	8	2
590958	73	2.3	Invasive lobular carcinoma	Positive	Positive	Negative	train	3	2
566930	50	1.9	Invasive ductal carcinoma	Positive	Positive	Positive	train	2	1
352918	61	2.5	Invasive ductal carcinoma	Positive	Positive	Negative	train	0	0
377914	72	3	Invasive ductal carcinoma	Positive	Positive	Negative	train	1	1
476781	56	2.5	Invasive ductal carcinoma	Positive	Positive	Negative	test	5	2
355626	63	1.8	Invasive ductal carcinoma	Positive	Positive	Negative	train	0	0
484776	62	1.3	Invasive ductal carcinoma	Positive	Positive	Negative	val	1	1
592443	36	3	Invasive ductal carcinoma	Positive	Positive	Positive	test	1	1
304812	65	2.8	Invasive ductal carcinoma	Negative	Negative	Negative	test	1	1
503029	50	3	Invasive ductal carcinoma	Negative	Negative	Positive	train	8	2
340973	53	3	Other type	Positive	Positive	Positive	val	2	1
405361	56	2.9	Invasive ductal carcinoma	Positive	Positive	Positive	train	2	1
364897	82	2	Invasive ductal carcinoma	Positive	Positive	Negative	train	0	0
392154	63	3	Invasive ductal carcinoma	Positive	Positive	Negative	test	0	0
571197	58	2.5	Invasive ductal carcinoma	Positive	Positive	Negative	train	3	2
585448	52	2.3	Other type	Negative	Negative	Negative	train	1	1
412893	57	3	Other type	Positive	Positive	Negative	train	0	0
416505	73	2.5	Invasive ductal carcinoma	Positive	Positive	Negative	train	0	0
285068	52	3	Invasive ductal carcinoma	Positive	Positive	Negative	test	7	2
417499	48	3.5	Invasive ductal carcinoma	Positive	Positive	Negative	test	0	0
596824	51	1	Invasive ductal carcinoma	Positive	Positive	Negative	val	2	1
425360	63	1	Invasive ductal carcinoma	Negative	Negative	Negative	train	0	0
437367	62	1.3	Invasive ductal carcinoma	Positive	Positive	Negative	test	0	0
456358	22	3.5	Other type	Positive	Positive	Negative	train	0	0
328955	44	2	Invasive ductal carcinoma	Positive	Positive	Negative	val	1	1
519940	65	1.7	Invasive ductal carcinoma	Negative	Negative	Positive	train	0	0
560349	70	1	Invasive ductal carcinoma	Positive	Positive	Negative	train	0	0
584625	63	3	Invasive ductal carcinoma	Positive	Positive	Negative	test	0	0
586682	74	4	Invasive ductal carcinoma	Positive	Positive	Negative	train	0	0
301283	45	2	Invasive ductal carcinoma	Negative	Negative	Negative	train	0	0
294039	30	3	Invasive ductal carcinoma	Positive	Positive	Positive	train	6	2
339255	73	1.1	Invasive ductal carcinoma	Positive	Negative	Negative	train	0	0
372936	67	1.5	Invasive ductal carcinoma	Positive	Positive	Negative	test	0	0
384890	72	2.5	Invasive ductal carcinoma	Negative	Negative	Negative	test	0	0
408320	71	4	Invasive ductal carcinoma	Positive	Positive	Negative	test	0	0
423901	35	2	Invasive ductal carcinoma	Negative	Negative	Negative	train	0	0
449263	45	3.5	Invasive lobular carcinoma	Positive	Negative	Negative	test	0	0
449873	79	2	Invasive ductal carcinoma	Positive	Positive	Negative	train	0	0
452872	44	2	Invasive ductal carcinoma	Positive	Positive	Negative	train	0	0
462129	61	3	Invasive ductal carcinoma	Positive	Positive	Negative	train	0	0
336634	73	1.5	Invasive ductal carcinoma	Positive	Positive	Negative	train	4	2
465452	68	1.5	Invasive ductal carcinoma	Positive	Negative	Negative	test	0	0
418975	51	2	Invasive ductal carcinoma	Negative	Negative	Negative	test	1	1
532997	60	2	Invasive ductal carcinoma	Positive	Positive	Negative	train	0	0
545340	73	3.3	Invasive ductal carcinoma	Negative	Negative	Negative	test	0	0
550384	71	1.9	Invasive ductal carcinoma	Positive	Positive	Negative	train	0	0
550768	43	0.6	Invasive lobular carcinoma	Positive	Positive	Negative	train	0	0
375778	49	2.3	Invasive ductal carcinoma	Positive	Negative	Positive	train	4	2
556247	45	3	Invasive ductal carcinoma	Positive	Positive	Negative	train	0	0
569265	71	2	Invasive ductal carcinoma	Positive	Positive	Negative	train	0	0
579197	46	1.2	Invasive ductal carcinoma	Positive	Positive	Negative	train	0	0
582199	55	1.6	Invasive ductal carcinoma	Negative	Positive	Negative	test	0	0
389510	65	3	Invasive ductal carcinoma	Positive	Positive	Negative	train	8	2
495638	67	3	Other type	Positive	Positive	Negative	train	4	2
437232	76	1.2	Invasive ductal carcinoma	Positive	Positive	Negative	test	1	1
462126	69	1.5	Invasive ductal carcinoma	Negative	Negative	Positive	train	1	1
606400	83	1.5	Invasive ductal carcinoma	Positive	Positive	Negative	test	0	0
286238	71	3.5	Invasive ductal carcinoma	Negative	Negative	Negative	train	0	0
532520	40	2	Invasive ductal carcinoma	Positive	Positive	Negative	train	3	2
530286	66	2	Invasive ductal carcinoma	Positive	Positive	Positive	test	1	1
588125	44	2.5	Invasive ductal carcinoma	Positive	Positive	Negative	test	1	1
296573	74	2.5	Invasive ductal carcinoma	Positive	Positive	Negative	train	0	0
300594	59	2.5	Invasive ductal carcinoma	Positive	Positive	Positive	train	0	0
318517	77	3.5	Other type	Positive	Positive	Negative	train	0	0
348787	62	2.5	Other type	Positive	Positive	Negative	test	2	1
573738	62	1.5	Invasive ductal carcinoma	Negative	Negative	Positive	train	5	2
336301	55	2	Invasive ductal carcinoma	Positive	Positive	Negative	val	0	0
391922	65	0.8	Invasive ductal carcinoma	Positive	Positive	Negative	train	0	0
366896	63	3	Invasive ductal carcinoma	Positive	Positive	Negative	train	1	1
417310	50	1.2	Invasive ductal carcinoma	Negative	Positive	Positive	train	0	0
593192	56	2.2	Invasive ductal carcinoma	Positive	Positive	Negative	train	3	2
438832	65	1.2	Invasive ductal carcinoma	Positive	Positive	Positive	val	0	0
372481	54	2.2	Invasive ductal carcinoma	Positive	Positive	Positive	train	1	1
446274	50	1.7	Invasive ductal carcinoma	Positive	Positive	Negative	train	0	0
399539	81	2	Invasive ductal carcinoma	Positive	Positive	Negative	train	3	2
404254	50	2	Invasive ductal carcinoma	Positive	Positive	Positive	val	4	2
420313	43	3	Invasive ductal carcinoma	Negative	Negative	Positive	train	9	2
451607	66	3.5	Invasive ductal carcinoma	Positive	Positive	Positive	train	4	2
406353	46	3	Other type	Positive	Positive	Negative	train	2	1
480153	76	1.2	Invasive ductal carcinoma	Positive	Positive	Negative	val	8	2
449100	63	1.5	Invasive ductal carcinoma	Positive	Positive	Negative	val	0	0
463149	62	4	Invasive ductal carcinoma	Negative	Negative	Negative	train	0	0
430427	77	2	Invasive ductal carcinoma	Positive	Positive	Negative	train	2	1
506249	44	3	Invasive ductal carcinoma	Positive	Positive	Positive	train	0	0
484549	50	2	Invasive ductal carcinoma	Positive	Positive	Negative	train	7	2
511397	56	2.5	Invasive ductal carcinoma	Positive	Positive	Negative	train	0	0
574271	49	1.5	Invasive ductal carcinoma	Positive	Positive	Negative	test	3	2
522787	50	1.2	Invasive ductal carcinoma	Positive	Positive	Positive	train	0	0
540594	65	2.5	Other type	Positive	Positive	Negative	train	0	0
548188	82	2.5	Invasive ductal carcinoma	Positive	Positive	Negative	train	0	0
551282	62	4	Invasive ductal carcinoma	Positive	Negative	Negative	test	0	0
553407	60	1.7	Invasive ductal carcinoma	Positive	Positive	Positive	val	0	0
575263	68	2.5	Other type	Positive	Positive	Negative	train	0	0
591467	71	1.5	Invasive ductal carcinoma	Positive	Positive	Negative	train	4	2
580487	79	2	Invasive ductal carcinoma	Positive	Positive	Negative	train	0	0
587875	53	3	Invasive ductal carcinoma	Positive	Positive	Positive	train	0	0
588557	57	3	Invasive ductal carcinoma	Positive	Positive	Negative	val	0	0
590008	55	2.5	Invasive ductal carcinoma	Positive	Positive	Negative	val	0	0
290760	54	3	Invasive ductal carcinoma	Positive	Negative	Negative	test	4	2
481915	58	2.8	Invasive ductal carcinoma	Positive	Positive	Negative	val	2	1
522190	57	2	Invasive ductal carcinoma	Positive	Positive	Positive	test	2	1
564364	51	2.2	Invasive ductal carcinoma	Positive	Positive	Negative	train	1	1
604689	71	2.1	Other type	Positive	Positive	Negative	val	0	0
608763	62	2	Invasive ductal carcinoma	Positive	Positive	Positive	train	0	0
291524	49	0.5	Invasive ductal carcinoma	Positive	Positive	Negative	train	0	0
291955	58	2	Invasive ductal carcinoma	Positive	Positive	Positive	train	0	0
565024	33	2.8	Invasive ductal carcinoma	Positive	Positive	Positive	train	1	1
583633	58	2	Invasive ductal carcinoma	Positive	Positive	Negative	train	1	1
319761	45	1.7	Invasive ductal carcinoma	Positive	Positive	Negative	test	0	0
346671	62	1.5	Other type	Positive	Positive	Negative	train	0	0
379595	62	2.2	Invasive ductal carcinoma	Positive	Positive	Negative	train	0	0
385561	78	3	Invasive ductal carcinoma	Positive	Positive	Negative	train	0	0
387406	36	2	Invasive ductal carcinoma	Positive	Positive	Negative	test	0	0
389072	52	1.5	Invasive ductal carcinoma	Negative	Negative	Negative	train	0	0
296948	52	2.4	Invasive ductal carcinoma	Positive	Positive	Negative	test	2	1
399310	50	2	Invasive ductal carcinoma	Positive	Positive	Negative	train	0	0
403936	53	0.5	Invasive ductal carcinoma	Negative	Negative	Positive	val	0	0
320702	74	1.5	Invasive ductal carcinoma	Positive	Positive	Negative	val	2	1
426387	46	2.5	Invasive ductal carcinoma	Positive	Positive	Positive	train	0	0
430191	57	1	Invasive ductal carcinoma	Positive	Positive	Negative	val	0	0
433979	64	1	Invasive ductal carcinoma	Positive	Positive	Negative	val	0	0
434065	83	2	Invasive ductal carcinoma	Positive	Positive	Negative	val	0	0
338081	46	4	Invasive ductal carcinoma	Positive	Positive	Positive	train	2	1
437007	36	2	Invasive ductal carcinoma	Negative	Positive	Positive	train	0	0
454607	78	2.2	Invasive ductal carcinoma	Positive	Positive	Negative	train	0	0
298373	58	3	Invasive ductal carcinoma	Positive	Positive	Negative	train	8	2
368280	67	2.1	Invasive ductal carcinoma	Positive	Positive	Negative	val	1	1
327260	50	4	Invasive ductal carcinoma	Positive	Positive	Negative	train	6	2
468056	56	2.5	Invasive ductal carcinoma	Positive	Positive	Negative	train	0	0
333873	42	3	Invasive ductal carcinoma	Positive	Positive	Negative	test	7	2
486324	73	1.8	Invasive ductal carcinoma	Positive	Positive	Negative	test	1	1
468267	47	1.8	Invasive ductal carcinoma	Negative	Negative	Negative	train	0	0
471272	77	1.5	Invasive ductal carcinoma	Positive	Positive	Negative	val	0	0
474197	51	2.7	Invasive ductal carcinoma	Positive	Positive	Negative	val	0	0
479658	48	1.5	Invasive ductal carcinoma	Positive	Positive	Positive	test	0	0
482683	46	1.5	Invasive ductal carcinoma	Negative	Negative	Negative	train	0	0
489881	33	1	Invasive ductal carcinoma	Positive	Positive	Negative	train	0	0
501448	76	1.8	Invasive ductal carcinoma	Positive	Positive	Negative	test	1	1
493131	45	2.5	Invasive ductal carcinoma	Positive	Positive	Negative	train	0	0
498680	70	1	Invasive ductal carcinoma	Positive	Positive	Negative	val	0	0
505154	84	2	Invasive ductal carcinoma	Positive	Positive	Negative	val	0	0
333954	51	3	Invasive ductal carcinoma	Negative	Negative	Negative	train	3	2
524578	51	1.9	Invasive ductal carcinoma	Positive	Positive	Negative	train	0	0
531370	57	2.2	Invasive ductal carcinoma	Positive	Negative	Negative	train	0	0
388933	51	4.5	Invasive ductal carcinoma	Negative	Negative	Positive	val	4	2
550901	43	2	Invasive ductal carcinoma	Positive	Positive	Negative	val	0	0
563015	41	2	Invasive ductal carcinoma	Positive	Positive	Negative	test	0	0
564362	65	1.5	Invasive ductal carcinoma	Positive	Positive	Negative	test	0	0
572331	56	2	Invasive ductal carcinoma	Negative	Negative	Negative	test	0	0
394844	83	3.5	Invasive ductal carcinoma	Positive	Positive	Negative	val	4	2
586422	73	2.5	Invasive ductal carcinoma	Positive	Positive	Negative	test	0	0
412984	35	2.2	Invasive ductal carcinoma	Positive	Positive	Negative	test	3	2
591180	43	3	Invasive ductal carcinoma	Positive	Positive	Positive	train	0	0
596784	57	1.7	Invasive ductal carcinoma	Positive	Positive	Negative	train	0	0
600544	67	1.3	Invasive ductal carcinoma	Positive	Positive	Negative	train	0	0
601911	54	3	Invasive ductal carcinoma	Positive	Positive	Negative	train	0	0
605801	50	2	Invasive ductal carcinoma	Negative	Negative	Negative	train	0	0
609149	78	2	Invasive ductal carcinoma	Positive	Positive	Negative	test	0	0
315157	41	1.5	Invasive ductal carcinoma	Negative	Positive	Negative	train	0	0
326788	55	2	Invasive ductal carcinoma	Negative	Negative	Positive	train	0	0
330281	46	2.3	Invasive ductal carcinoma	Positive	Positive	Positive	val	0	0
332508	46	3	Invasive ductal carcinoma	Positive	Positive	Positive	val	0	0
338082	69	2.5	Invasive ductal carcinoma	Positive	Positive	Negative	test	0	0
338585	77	2	Invasive ductal carcinoma	Positive	Positive	Negative	train	0	0
344645	47	2.5	Invasive ductal carcinoma	Positive	Positive	Negative	val	0	0
354363	75	2.5	Invasive ductal carcinoma	Positive	Positive	Negative	train	0	0
358323	72	1.5	Invasive ductal carcinoma	Negative	Negative	Negative	train	0	0
389933	62	3.5	Invasive ductal carcinoma	Positive	Positive	Negative	train	0	0
392846	35	2	Invasive ductal carcinoma	Positive	Positive	Negative	train	0	0
403681	46	1.5	Invasive ductal carcinoma	Negative	Negative	Negative	test	0	0
519730	67	4	Invasive ductal carcinoma	Positive	Positive	Negative	train	2	1
470510	48	2.8	Invasive ductal carcinoma	Positive	Positive	Negative	val	9	2
412773	42	3.5	Invasive ductal carcinoma	Positive	Positive	Negative	train	0	0
420440	40	2	Invasive ductal carcinoma	Positive	Positive	Negative	val	0	0
489256	40	1.7	Invasive ductal carcinoma	Positive	Positive	Negative	train	5	2
537746	64	3	Invasive ductal carcinoma	Positive	Positive	Negative	train	1	1
425312	62	1.2	Invasive ductal carcinoma	Positive	Positive	Negative	test	0	0
511648	32	3.5	Invasive ductal carcinoma	Positive	Positive	Positive	train	3	2
541482	28	3.5	Invasive ductal carcinoma	Negative	Negative	Negative	train	2	1
427488	45	1.5	Invasive ductal carcinoma	Positive	Positive	Positive	train	0	0
544876	78	4	Invasive ductal carcinoma	Positive	Positive	Positive	train	6	2
549837	66	2.5	Invasive ductal carcinoma	Negative	Positive	Negative	train	3	2
429525	67	1	Other type	Positive	Positive	Negative	test	0	0
565029	69	2.3	Invasive ductal carcinoma	Positive	Negative	Positive	train	2	1
584833	67	1.5	Invasive ductal carcinoma	Positive	Positive	Negative	train	3	2
431374	48	2.5	Invasive ductal carcinoma	Positive	Positive	Negative	train	0	0
569378	60	2.6	Invasive ductal carcinoma	Positive	Positive	Negative	val	1	1
439180	52	2	Invasive ductal carcinoma	Positive	Positive	Negative	test	0	0
570107	38	3	Invasive ductal carcinoma	Negative	Negative	Negative	train	1	1
445891	65	1.8	Invasive ductal carcinoma	Negative	Negative	Negative	test	0	0
606832	57	3	Invasive lobular carcinoma	Positive	Negative	Negative	train	6	2
573145	63	1.8	Invasive ductal carcinoma	Positive	Positive	Negative	train	2	1
581306	52	3	Invasive ductal carcinoma	Positive	Positive	Negative	test	1	1
338078	80	2.5	Invasive ductal carcinoma	Positive	Positive	Negative	train	3	2
452884	51	2	Invasive ductal carcinoma	Negative	Negative	Positive	train	0	0
460649	51	1.4	Invasive ductal carcinoma	Positive	Positive	Negative	test	0	0
463189	64	2.2	Invasive ductal carcinoma	Positive	Positive	Negative	test	0	0
469053	54	1.3	Invasive ductal carcinoma	Positive	Positive	Negative	train	0	0
338080	76	2	Invasive ductal carcinoma	Positive	Positive	Negative	train	3	2
523691	37	1	Invasive ductal carcinoma	Negative	Positive	Negative	val	0	0
326787	42	3.5	Invasive ductal carcinoma	Positive	Positive	Negative	train	1	1
525166	57	2	Invasive ductal carcinoma	Negative	Negative	Negative	val	0	0
525180	44	3	Invasive ductal carcinoma	Positive	Positive	Positive	val	0	0
529370	62	1.5	Invasive ductal carcinoma	Positive	Positive	Negative	val	0	0
530308	62	1	Invasive ductal carcinoma	Positive	Positive	Negative	train	0	0
533184	40	0.8	Invasive ductal carcinoma	Positive	Positive	Negative	train	0	0
354055	54	3.5	Invasive ductal carcinoma	Positive	Positive	Negative	train	6	2
540613	58	2	Invasive ductal carcinoma	Positive	Positive	Negative	train	0	0
543635	73	2.5	Other type	Positive	Positive	Negative	val	0	0
563610	68	2.5	Invasive ductal carcinoma	Positive	Positive	Negative	val	0	0
370305	56	2	Invasive ductal carcinoma	Positive	Positive	Negative	val	3	2
566868	67	2.5	Invasive ductal carcinoma	Positive	Positive	Positive	train	0	0
596898	59	2	Invasive ductal carcinoma	Positive	Positive	Positive	test	0	0
337500	44	4	Invasive ductal carcinoma	Positive	Positive	Positive	train	1	1
351460	49	1.5	Invasive ductal carcinoma	Positive	Positive	Negative	val	1	1
378050	56	4	Invasive ductal carcinoma	Positive	Positive	Positive	val	1	1
602472	78	1.5	Invasive ductal carcinoma	Positive	Positive	Negative	train	0	0
373199	46	2	Invasive ductal carcinoma	Positive	Positive	Negative	test	5	2
397370	59	1.8	Invasive ductal carcinoma	Positive	Positive	Negative	train	6	2
603722	57	1	Invasive ductal carcinoma	Positive	Positive	Negative	val	0	0
604204	68	1.5	Invasive ductal carcinoma	Positive	Positive	Negative	val	0	0
450419	84	1.5	Invasive ductal carcinoma	Positive	Positive	Negative	train	5	2
605792	64	3	Invasive ductal carcinoma	Positive	Positive	Negative	val	0	0
462786	41	3	Invasive ductal carcinoma	Positive	Positive	Negative	train	3	2
286559	54	1.8	Invasive ductal carcinoma	Positive	Positive	Negative	val	0	0
294306	51	2.5	Invasive ductal carcinoma	Positive	Positive	Negative	train	0	0
393089	39	1.5	Invasive ductal carcinoma	Positive	Positive	Negative	train	2	1
319624	57	2.5	Invasive ductal carcinoma	Positive	Positive	Negative	train	0	0
395366	66	1.5	Invasive ductal carcinoma	Negative	Negative	Negative	test	1	1
456642	43	2.5	Invasive ductal carcinoma	Positive	Positive	Positive	val	2	1
475602	46	2.5	Invasive ductal carcinoma	Positive	Positive	Negative	train	1	1
498682	39	3	Invasive ductal carcinoma	Positive	Positive	Negative	train	1	1
322509	76	3	Invasive ductal carcinoma	Positive	Positive	Negative	train	0	0
329317	58	2	Invasive ductal carcinoma	Positive	Positive	Negative	test	0	0
329475	52	2.8	Invasive ductal carcinoma	Positive	Positive	Negative	train	0	0
333625	57	2.5	Invasive ductal carcinoma	Positive	Negative	Positive	test	0	0
334405	61	1.8	Invasive ductal carcinoma	Negative	Negative	Negative	val	0	0
338265	39	2	Invasive ductal carcinoma	Positive	Positive	Negative	train	0	0
347561	62	3.5	Invasive ductal carcinoma	Positive	Positive	Negative	train	0	0
349734	73	2.1	Invasive ductal carcinoma	Positive	Positive	Negative	val	0	0
357781	37	3.5	Invasive ductal carcinoma	Positive	Positive	Negative	train	0	0
508981	62	2.5	Invasive ductal carcinoma	Positive	Positive	Positive	train	1	1
468270	65	1.2	Invasive ductal carcinoma	Positive	Positive	Positive	train	4	2
538985	83	2	Invasive ductal carcinoma	Positive	Negative	Negative	train	2	1
362049	54	2.5	Invasive ductal carcinoma	Positive	Positive	Positive	val	0	0
542272	69	2	Invasive ductal carcinoma	Negative	Negative	Negative	train	3	2
365079	78	1	Invasive ductal carcinoma	Negative	Negative	Positive	train	0	0
366350	50	1.5	Invasive ductal carcinoma	Positive	Positive	Positive	test	0	0
565341	79	3	Invasive ductal carcinoma	Negative	Negative	Negative	val	1	1
381881	57	2.5	Invasive ductal carcinoma	Positive	Positive	Negative	train	0	0
383453	59	2.5	Invasive ductal carcinoma	Negative	Negative	Positive	train	0	0
544287	56	3	Invasive ductal carcinoma	Positive	Positive	Positive	train	9	2
565990	34	3	Invasive ductal carcinoma	Positive	Positive	Negative	val	2	1
389075	73	2	Invasive ductal carcinoma	Positive	Positive	Negative	test	0	0
549166	66	3	Invasive lobular carcinoma	Positive	Positive	Negative	test	4	2
582704	75	4	Invasive ductal carcinoma	Negative	Negative	Negative	test	1	1
389405	76	4	Invasive ductal carcinoma	Positive	Positive	Negative	train	0	0
391075	59	1.5	Invasive ductal carcinoma	Positive	Negative	Positive	train	0	0
396418	73	1.5	Other type	Positive	Positive	Negative	train	0	0
585446	50	3	Invasive ductal carcinoma	Positive	Positive	Positive	train	2	1
409452	43	4	Invasive ductal carcinoma	Negative	Negative	Positive	train	0	0
575264	43	3.5	Invasive ductal carcinoma	Positive	Negative	Negative	val	6	2
293429	71	2.5	Invasive ductal carcinoma	Positive	Positive	Negative	test	1	1
593694	48	1.5	Invasive ductal carcinoma	Negative	Negative	Negative	test	7	2
412918	66	1.7	Invasive ductal carcinoma	Positive	Positive	Positive	test	0	0
414614	49	3	Other type	Negative	Negative	Negative	train	0	0
423540	48	2.5	Invasive ductal carcinoma	Negative	Negative	Negative	train	0	0
434577	49	1.7	Invasive ductal carcinoma	Positive	Positive	Positive	val	0	0
448885	60	1.2	Invasive ductal carcinoma	Positive	Positive	Negative	test	0	0
603719	39	3	Invasive ductal carcinoma	Negative	Negative	Negative	train	7	2
293150	49	2.5	Invasive ductal carcinoma	Positive	Positive	Negative	test	5	2
449897	58	2	Invasive ductal carcinoma	Negative	Negative	Positive	test	0	0
343679	51	3	Invasive ductal carcinoma	Positive	Negative	Negative	val	5	2
451834	77	1.5	Invasive ductal carcinoma	Positive	Positive	Positive	test	0	0
459531	63	3	Invasive ductal carcinoma	Positive	Positive	Negative	train	0	0
461418	60	1.5	Other type	Positive	Positive	Negative	train	0	0
304925	71	1.5	Invasive ductal carcinoma	Positive	Positive	Negative	test	2	1
317190	33	1.5	Invasive ductal carcinoma	Positive	Positive	Negative	train	1	1
461999	76	1.8	Invasive ductal carcinoma	Positive	Positive	Positive	test	0	0
344741	56	3.5	Invasive ductal carcinoma	Negative	Negative	Negative	train	6	2
476045	62	2	Invasive ductal carcinoma	Negative	Negative	Negative	val	0	0
344742	68	2	Other type	Positive	Positive	Negative	test	4	2
492475	46	2.7	Invasive ductal carcinoma	Positive	Positive	Positive	test	0	0
348823	65	3	Invasive ductal carcinoma	Positive	Positive	Negative	val	3	2
495945	64	1	Invasive ductal carcinoma	Positive	Positive	Negative	train	0	0
500707	29	1.8	Invasive ductal carcinoma	Positive	Positive	Positive	train	0	0
501157	70	2	Invasive ductal carcinoma	Positive	Positive	Negative	train	0	0
516354	55	1.2	Other type	Positive	Positive	Negative	val	0	0
361385	77	2	Invasive ductal carcinoma	Positive	Positive	Negative	train	7	2
525508	58	1.5	Invasive ductal carcinoma	Positive	Negative	Negative	train	0	0
532515	52	0.8	Invasive ductal carcinoma	Positive	Positive	Positive	val	0	0
541464	61	3	Invasive ductal carcinoma	Positive	Positive	Negative	train	0	0
332119	72	1.8	Invasive ductal carcinoma	Positive	Positive	Negative	train	1	1
549253	40	1.3	Invasive ductal carcinoma	Negative	Negative	Positive	test	0	0
363256	36	1.5	Invasive ductal carcinoma	Positive	Positive	Negative	train	1	1
366781	46	1	Invasive ductal carcinoma	Positive	Positive	Positive	train	3	2
367345	58	3.5	Invasive ductal carcinoma	Positive	Positive	Negative	train	2	1
379940	52	3.5	Invasive ductal carcinoma	Negative	Negative	Positive	test	1	1
563057	69	1.3	Invasive ductal carcinoma	Positive	Positive	Negative	val	0	0
385281	75	3.5	Invasive ductal carcinoma	Positive	Positive	Negative	val	1	1
574192	56	2.2	Invasive ductal carcinoma	Positive	Positive	Negative	train	0	0
579193	80	1.8	Invasive ductal carcinoma	Negative	Negative	Positive	train	0	0
369393	66	2.5	Invasive ductal carcinoma	Positive	Positive	Negative	train	5	2
373648	32	3	Invasive ductal carcinoma	Positive	Positive	Positive	train	5	2
580862	40	1	Invasive lobular carcinoma	Positive	Positive	Negative	test	0	0
590929	53	1.5	Invasive ductal carcinoma	Positive	Negative	Positive	test	0	0
591232	54	3.5	Invasive ductal carcinoma	Positive	Positive	Negative	train	0	0
592869	54	0.8	Invasive ductal carcinoma	Positive	Positive	Negative	train	0	0
599668	54	1.7	Invasive ductal carcinoma	Positive	Positive	Negative	train	0	0
603433	82	3.5	Invasive ductal carcinoma	Positive	Positive	Negative	train	0	0
604156	62	1.5	Invasive ductal carcinoma	Positive	Positive	Negative	test	0	0
607114	69	4	Invasive ductal carcinoma	Negative	Positive	Positive	test	0	0
396612	35	3	Invasive ductal carcinoma	Positive	Positive	Negative	test	1	1
608761	63	2	Other type	Positive	Positive	Negative	test	0	0
294040	42	1.8	Invasive ductal carcinoma	Negative	Negative	Negative	train	0	0
403357	43	2	Invasive ductal carcinoma	Negative	Negative	Positive	train	1	1
433388	42	1.5	Invasive ductal carcinoma	Positive	Positive	Negative	test	1	1
294041	57	1.5	Invasive ductal carcinoma	Positive	Positive	Negative	train	0	0
315335	55	1	Invasive ductal carcinoma	Positive	Negative	Positive	val	0	0
334445	46	0.7	Invasive lobular carcinoma	Positive	Positive	Negative	test	0	0
341604	57	1	Other type	Positive	Positive	Negative	train	0	0
433527	71	4	Invasive ductal carcinoma	Positive	Positive	Negative	train	1	1
344811	80	2.5	Invasive ductal carcinoma	Positive	Positive	Negative	train	0	0
347396	53	2	Invasive ductal carcinoma	Positive	Positive	Positive	val	0	0
362048	63	2.5	Other type	Positive	Positive	Negative	test	0	0
440738	43	1.2	Invasive ductal carcinoma	Positive	Positive	Negative	val	1	1
366269	48	2	Invasive ductal carcinoma	Positive	Positive	Negative	val	0	0
373647	42	2.5	Invasive ductal carcinoma	Positive	Negative	Positive	train	0	0
452250	46	4	Invasive ductal carcinoma	Negative	Negative	Positive	train	1	1
382378	60	4	Invasive ductal carcinoma	Negative	Negative	Positive	train	0	0
388976	65	1.5	Invasive ductal carcinoma	Positive	Positive	Negative	test	0	0
452430	51	3.5	Invasive ductal carcinoma	Positive	Positive	Negative	train	1	1
391934	45	1.5	Invasive ductal carcinoma	Positive	Positive	Positive	train	0	0
453962	51	2.2	Invasive ductal carcinoma	Positive	Positive	Negative	test	1	1
456360	42	2	Invasive ductal carcinoma	Positive	Positive	Negative	test	2	1
398588	34	2.3	Other type	Positive	Negative	Negative	train	0	0
400541	76	1.4	Invasive ductal carcinoma	Positive	Positive	Negative	train	0	0
388977	62	2.5	Other type	Positive	Positive	Positive	train	6	2
401412	62	4	Invasive ductal carcinoma	Negative	Negative	Negative	train	0	0
401450	53	3	Invasive ductal carcinoma	Positive	Positive	Negative	val	0	0
405362	63	3.5	Invasive ductal carcinoma	Negative	Negative	Positive	train	0	0
389935	72	2	Invasive ductal carcinoma	Negative	Negative	Negative	train	4	2
409883	68	2	Invasive ductal carcinoma	Positive	Positive	Negative	train	0	0
394485	72	2.2	Invasive ductal carcinoma	Positive	Positive	Negative	val	4	2
415608	54	1.5	Invasive lobular carcinoma	Positive	Positive	Negative	test	0	0
461784	30	2.3	Invasive ductal carcinoma	Positive	Positive	Negative	train	2	1
419751	47	1.2	Invasive ductal carcinoma	Positive	Positive	Negative	test	0	0
424657	38	1	Invasive ductal carcinoma	Positive	Positive	Negative	val	0	0
427858	38	0.8	Invasive ductal carcinoma	Positive	Positive	Positive	train	0	0
431373	67	3	Invasive lobular carcinoma	Positive	Positive	Negative	train	0	0
403938	37	1.5	Invasive ductal carcinoma	Positive	Positive	Negative	test	3	2
434860	43	2.3	Invasive ductal carcinoma	Negative	Negative	Negative	train	0	0
462789	57	2.5	Other type	Positive	Positive	Negative	train	1	1
439184	56	2.5	Invasive ductal carcinoma	Negative	Negative	Negative	test	0	0
440511	60	1.8	Invasive ductal carcinoma	Positive	Positive	Negative	val	0	0
441690	66	1.2	Invasive ductal carcinoma	Positive	Positive	Negative	test	0	0
443389	80	1.5	Invasive ductal carcinoma	Negative	Negative	Negative	val	0	0
443458	63	3	Invasive ductal carcinoma	Negative	Negative	Positive	train	0	0
447164	73	4	Invasive ductal carcinoma	Positive	Positive	Negative	train	0	0
453567	58	3	Invasive ductal carcinoma	Positive	Positive	Positive	train	0	0
410161	46	1.5	Invasive ductal carcinoma	Positive	Positive	Negative	train	6	2
474806	54	1.6	Invasive ductal carcinoma	Positive	Positive	Negative	train	1	1
454141	61	1.8	Invasive ductal carcinoma	Negative	Negative	Positive	val	0	0
479755	90	3.5	Invasive ductal carcinoma	Negative	Positive	Negative	train	1	1
455077	64	1.2	Invasive ductal carcinoma	Positive	Positive	Negative	train	0	0
491067	49	0.9	Invasive ductal carcinoma	Positive	Positive	Negative	train	1	1
410470	50	1.5	Invasive ductal carcinoma	Negative	Negative	Negative	test	4	2
456747	70	2.7	Invasive ductal carcinoma	Positive	Positive	Negative	train	0	0
457364	47	1.5	Invasive ductal carcinoma	Positive	Positive	Negative	train	0	0
457500	58	2.2	Invasive ductal carcinoma	Positive	Positive	Negative	train	0	0
419192	51	4	Invasive ductal carcinoma	Positive	Positive	Positive	val	6	2
491491	49	2.1	Invasive ductal carcinoma	Positive	Positive	Positive	train	1	1
423020	61	2.5	Invasive ductal carcinoma	Positive	Positive	Negative	train	7	2
460489	68	1	Invasive ductal carcinoma	Positive	Negative	Negative	train	0	0
460921	55	1.5	Invasive ductal carcinoma	Positive	Positive	Negative	train	0	0
463414	43	1.5	Invasive ductal carcinoma	Negative	Negative	Positive	test	0	0
466009	71	1.2	Invasive lobular carcinoma	Positive	Positive	Negative	train	0	0
471131	76	2.6	Invasive ductal carcinoma	Negative	Negative	Negative	train	0	0
479657	53	1.9	Other type	Positive	Positive	Negative	val	0	0
424417	62	1.5	Invasive ductal carcinoma	Positive	Positive	Negative	val	3	2
425344	71	3	Invasive ductal carcinoma	Positive	Positive	Negative	train	7	2
496705	37	1.5	Invasive ductal carcinoma	Positive	Positive	Negative	test	1	1
447727	75	2.7	Invasive ductal carcinoma	Positive	Positive	Positive	train	3	2
480034	79	1.4	Invasive ductal carcinoma	Negative	Negative	Positive	train	0	0
485114	67	1.8	Invasive ductal carcinoma	Positive	Positive	Negative	val	0	0
491921	44	2.5	Invasive lobular carcinoma	Positive	Negative	Positive	test	0	0
493388	47	1.5	Invasive ductal carcinoma	Positive	Positive	Positive	train	0	0
494420	54	3	Invasive ductal carcinoma	Negative	Negative	Positive	train	0	0
494460	59	2.5	Invasive ductal carcinoma	Positive	Positive	Negative	train	0	0
496759	65	2.2	Invasive ductal carcinoma	Positive	Positive	Negative	train	0	0
449834	54	2	Invasive ductal carcinoma	Positive	Positive	Negative	train	3	2
460695	62	2.2	Invasive ductal carcinoma	Positive	Positive	Negative	test	3	2
504570	46	1.2	Invasive ductal carcinoma	Positive	Positive	Positive	train	0	0
522944	55	1.5	Invasive ductal carcinoma	Positive	Positive	Negative	val	0	0
464099	47	2.5	Invasive ductal carcinoma	Negative	Negative	Positive	train	3	2
526613	61	2	Invasive ductal carcinoma	Negative	Negative	Positive	test	0	0
489215	56	3	Invasive ductal carcinoma	Positive	Negative	Negative	train	5	2
528108	48	2.5	Invasive ductal carcinoma	Positive	Positive	Positive	val	0	0
527240	49	3	Invasive ductal carcinoma	Negative	Negative	Positive	train	9	2
532621	62	3.2	Invasive ductal carcinoma	Positive	Positive	Negative	train	9	2
541099	40	2	Other type	Positive	Positive	Positive	train	4	2
529364	60	2	Invasive ductal carcinoma	Positive	Positive	Negative	val	0	0
531726	61	2.3	Invasive ductal carcinoma	Negative	Negative	Negative	train	0	0
533052	74	1.7	Invasive ductal carcinoma	Positive	Positive	Negative	train	0	0
536068	50	2	Other type	Negative	Negative	Negative	test	0	0
498451	79	2.2	Other type	Positive	Positive	Negative	val	2	1
539818	63	2.5	Invasive ductal carcinoma	Negative	Negative	Negative	train	0	0
541271	63	1.5	Invasive ductal carcinoma	Positive	Positive	Negative	val	3	2
548258	60	2	Invasive ductal carcinoma	Negative	Positive	Negative	train	0	0
549958	76	1.6	Invasive ductal carcinoma	Positive	Positive	Negative	train	0	0
542119	58	3.5	Invasive ductal carcinoma	Positive	Positive	Positive	train	4	2
549967	78	0.5	Invasive ductal carcinoma	Positive	Positive	Negative	val	0	0
557096	68	2	Invasive ductal carcinoma	Positive	Positive	Negative	train	3	2
553409	62	1.8	Invasive ductal carcinoma	Positive	Positive	Negative	test	0	0
565170	54	3.5	Invasive ductal carcinoma	Positive	Positive	Negative	train	6	2
554744	62	2	Invasive ductal carcinoma	Negative	Negative	Negative	test	0	0
572107	47	2.5	Invasive ductal carcinoma	Positive	Positive	Negative	train	3	2
588507	62	1.8	Invasive ductal carcinoma	Positive	Positive	Negative	train	3	2
563127	51	1.3	Invasive ductal carcinoma	Positive	Positive	Negative	train	0	0
564021	56	4.3	Invasive ductal carcinoma	Negative	Negative	Positive	train	0	0
503432	55	1.5	Other type	Positive	Positive	Negative	train	1	1
565023	79	3	Invasive ductal carcinoma	Positive	Positive	Negative	test	0	0
516502	60	1.1	Invasive ductal carcinoma	Positive	Positive	Negative	train	1	1
526583	49	1.8	Invasive ductal carcinoma	Positive	Positive	Negative	val	1	1
566891	83	2.1	Invasive ductal carcinoma	Positive	Positive	Negative	val	0	0
606401	59	3	Invasive ductal carcinoma	Positive	Positive	Negative	val	6	2
569607	32	1.5	Invasive ductal carcinoma	Positive	Positive	Positive	train	0	0
607675	79	2	Invasive ductal carcinoma	Positive	Positive	Negative	train	4	2
570805	32	4	Invasive ductal carcinoma	Positive	Positive	Negative	val	0	0
574308	72	2.5	Invasive ductal carcinoma	Positive	Positive	Negative	train	0	0
574350	62	2	Invasive ductal carcinoma	Positive	Positive	Negative	train	0	0
526929	56	1.5	Invasive ductal carcinoma	Positive	Positive	Negative	val	1	1
574674	70	1.3	Invasive ductal carcinoma	Positive	Positive	Negative	val	0	0
530411	62	2	Invasive ductal carcinoma	Positive	Positive	Negative	train	1	1
574887	79	2	Invasive ductal carcinoma	Positive	Positive	Negative	train	0	0
593232	65	1.5	Invasive ductal carcinoma	Positive	Positive	Negative	train	0	0
594738	55	3	Invasive ductal carcinoma	Positive	Positive	Positive	train	0	0
538480	43	2.5	Invasive ductal carcinoma	Negative	Negative	Negative	val	1	1
597340	66	3	Invasive lobular carcinoma	Positive	Positive	Negative	val	0	0
600550	32	1.5	Invasive ductal carcinoma	Positive	Positive	Positive	train	0	0
601953	52	2.5	Invasive ductal carcinoma	Negative	Negative	Positive	train	0	0
603008	68	1	Invasive ductal carcinoma	Positive	Positive	Negative	train	0	0
286500	74	2.5	Invasive ductal carcinoma	Positive	Positive	Negative	train	4	2
604375	82	1.5	Invasive ductal carcinoma	Positive	Positive	Negative	train	0	0
606998	78	3.8	Other type	Positive	Positive	Negative	train	0	0
551895	72	3	Invasive ductal carcinoma	Positive	Positive	Negative	val	2	1
558083	62	1.7	Invasive ductal carcinoma	Positive	Negative	Positive	train	1	1
608038	59	4	Invasive ductal carcinoma	Negative	Negative	Negative	test	0	0
608393	60	2	Invasive ductal carcinoma	Positive	Positive	Positive	test	0	0
284143	77	3	Other type	Positive	Positive	Negative	train	0	0
321088	71	4	Invasive ductal carcinoma	Positive	Positive	Negative	train	6	2
285819	60	2.3	Other type	Negative	Negative	Positive	val	0	0
331309	47	3.5	Invasive ductal carcinoma	Positive	Positive	Negative	test	3	2
286554	57	4.5	Invasive ductal carcinoma	Positive	Positive	Negative	train	0	0
286616	62	1.7	Invasive ductal carcinoma	Positive	Positive	Negative	train	0	0
337344	40	1.7	Invasive ductal carcinoma	Positive	Positive	Negative	train	6	2
343168	49	1.8	Invasive ductal carcinoma	Positive	Positive	Negative	val	4	2
289129	46	1.5	Invasive ductal carcinoma	Negative	Negative	Negative	test	0	0
581097	38	3.5	Invasive ductal carcinoma	Positive	Positive	Negative	train	1	1
595988	39	3	Invasive ductal carcinoma	Negative	Negative	Negative	train	1	1
290337	72	1	Invasive ductal carcinoma	Positive	Positive	Negative	val	0	0
602100	69	2	Invasive ductal carcinoma	Positive	Positive	Negative	train	1	1
290338	74	1.5	Invasive ductal carcinoma	Positive	Positive	Negative	train	0	0
291281	48	2	Invasive ductal carcinoma	Positive	Positive	Negative	train	0	0
296047	46	3	Invasive ductal carcinoma	Positive	Positive	Negative	train	0	0
290036	62	2.3	Invasive ductal carcinoma	Positive	Positive	Negative	val	1	1
302024	34	1	Invasive ductal carcinoma	Positive	Positive	Positive	train	0	0
303796	53	1.5	Invasive ductal carcinoma	Negative	Negative	Negative	test	0	0
303798	66	1.8	Invasive ductal carcinoma	Negative	Negative	Positive	train	0	0
316127	49	1.4	Invasive ductal carcinoma	Positive	Positive	Negative	val	1	1
304813	52	2.8	Other type	Positive	Positive	Negative	train	0	0
346565	72	2.5	Invasive ductal carcinoma	Positive	Positive	Positive	train	5	2
315754	46	1	Invasive ductal carcinoma	Positive	Positive	Positive	train	0	0
317038	38	4	Invasive ductal carcinoma	Positive	Positive	Negative	train	2	1
319498	44	3.5	Invasive ductal carcinoma	Positive	Positive	Negative	train	0	0
363253	41	1.7	Invasive ductal carcinoma	Positive	Positive	Negative	train	7	2
329476	60	4.1	Invasive ductal carcinoma	Positive	Positive	Positive	train	0	0
320526	42	1.6	Other type	Positive	Positive	Negative	test	2	1
331753	52	2.5	Invasive ductal carcinoma	Negative	Negative	Negative	train	0	0
334130	57	1.5	Invasive ductal carcinoma	Negative	Negative	Negative	test	0	0
334590	47	1	Invasive ductal carcinoma	Positive	Positive	Negative	val	0	0
320701	48	2	Invasive ductal carcinoma	Positive	Positive	Negative	train	1	1
338586	49	1.3	Invasive ductal carcinoma	Positive	Positive	Negative	test	0	0
338776	59	3	Invasive ductal carcinoma	Negative	Negative	Positive	val	0	0
340692	56	2.2	Invasive ductal carcinoma	Positive	Positive	Negative	train	0	0
344644	41	1.7	Invasive ductal carcinoma	Negative	Negative	Positive	val	1	1
366690	37	3	Invasive ductal carcinoma	Positive	Negative	Negative	train	5	2
349896	49	1.2	Invasive ductal carcinoma	Positive	Positive	Negative	val	2	1
344018	74	2.2	Invasive ductal carcinoma	Positive	Positive	Negative	train	0	0
344400	74	2	Invasive ductal carcinoma	Negative	Positive	Positive	train	0	0
346567	33	2	Invasive ductal carcinoma	Negative	Negative	Positive	train	0	0
352930	62	2	Invasive ductal carcinoma	Negative	Negative	Negative	test	0	0
353520	75	2.2	Invasive ductal carcinoma	Positive	Negative	Negative	train	0	0
355548	33	1.5	Invasive ductal carcinoma	Positive	Positive	Positive	train	0	0
367888	46	2.5	Invasive ductal carcinoma	Positive	Positive	Positive	test	7	2
371101	36	3	Invasive ductal carcinoma	Positive	Positive	Negative	train	6	2
355665	70	2.5	Invasive ductal carcinoma	Positive	Positive	Negative	train	0	0
371812	72	4.5	Invasive ductal carcinoma	Positive	Positive	Negative	train	7	2
372353	80	2.5	Invasive ductal carcinoma	Positive	Positive	Negative	val	4	2
351957	50	4	Invasive ductal carcinoma	Positive	Positive	Negative	train	1	1
353463	77	3	Invasive ductal carcinoma	Negative	Negative	Negative	val	1	1
361028	78	1.9	Invasive ductal carcinoma	Positive	Positive	Negative	test	0	0
362045	61	1.5	Invasive ductal carcinoma	Negative	Negative	Negative	train	0	0
362196	55	3	Invasive ductal carcinoma	Positive	Positive	Negative	val	0	0
362214	63	2	Invasive ductal carcinoma	Positive	Positive	Positive	train	0	0
363275	61	1.5	Invasive ductal carcinoma	Positive	Positive	Negative	train	0	0
367842	62	2.5	Other type	Positive	Positive	Negative	test	0	0
367843	52	2	Invasive ductal carcinoma	Positive	Positive	Negative	test	0	0
372513	51	4	Invasive ductal carcinoma	Positive	Negative	Positive	val	3	2
369023	65	3	Invasive ductal carcinoma	Positive	Negative	Negative	test	0	0
372514	77	1.7	Invasive ductal carcinoma	Positive	Positive	Negative	train	0	0
377433	68	1.5	Invasive ductal carcinoma	Positive	Positive	Positive	train	5	2
374687	71	2	Invasive ductal carcinoma	Negative	Negative	Positive	train	0	0
354852	63	1.5	Invasive ductal carcinoma	Positive	Positive	Negative	train	1	1
356398	58	2.5	Invasive ductal carcinoma	Positive	Positive	Negative	train	1	1
375593	45	2.5	Invasive ductal carcinoma	Positive	Positive	Negative	train	0	0
393090	53	2	Invasive ductal carcinoma	Negative	Negative	Positive	test	5	2
375740	72	3	Invasive ductal carcinoma	Positive	Negative	Negative	train	0	0
381166	41	2.5	Invasive ductal carcinoma	Positive	Positive	Positive	train	0	0
400996	47	2.3	Invasive ductal carcinoma	Positive	Positive	Negative	train	6	2
369716	51	1.4	Invasive ductal carcinoma	Negative	Negative	Positive	test	2	1
382389	54	3	Invasive ductal carcinoma	Positive	Negative	Positive	val	2	1
384055	53	2	Invasive lobular carcinoma	Positive	Positive	Negative	test	1	1
394191	57	4.5	Invasive ductal carcinoma	Positive	Positive	Negative	test	2	1
382376	49	2.8	Invasive ductal carcinoma	Positive	Positive	Negative	test	0	0
415557	51	1	Invasive ductal carcinoma	Positive	Positive	Negative	test	3	2
403264	44	2	Invasive ductal carcinoma	Positive	Positive	Negative	train	2	1
406397	45	1.5	Invasive ductal carcinoma	Positive	Positive	Negative	train	1	1
407048	39	1.5	Invasive ductal carcinoma	Positive	Positive	Negative	train	1	1
413245	57	2.3	Invasive lobular carcinoma	Positive	Positive	Negative	test	2	1
383089	87	4	Invasive ductal carcinoma	Positive	Positive	Negative	val	0	0
383479	47	2.5	Invasive ductal carcinoma	Positive	Positive	Negative	val	0	0
386913	71	2	Invasive ductal carcinoma	Negative	Negative	Negative	train	0	0
415368	66	2	Invasive ductal carcinoma	Negative	Negative	Negative	train	2	1
418763	69	1.5	Invasive ductal carcinoma	Positive	Positive	Negative	train	1	1
417018	57	3.5	Invasive ductal carcinoma	Positive	Negative	Negative	train	5	2
438259	49	1.8	Invasive ductal carcinoma	Positive	Positive	Negative	train	2	1
389217	69	3	Invasive ductal carcinoma	Positive	Negative	Positive	test	0	0
391505	43	1	Invasive ductal carcinoma	Positive	Positive	Negative	train	0	0
392703	72	3	Invasive ductal carcinoma	Positive	Positive	Negative	train	0	0
393970	77	2	Invasive ductal carcinoma	Positive	Positive	Negative	val	0	0
440407	39	2	Invasive ductal carcinoma	Positive	Positive	Positive	train	2	1
396600	85	1.8	Invasive ductal carcinoma	Positive	Positive	Negative	train	0	0
397580	50	2	Invasive ductal carcinoma	Positive	Negative	Positive	test	0	0
397611	68	2	Invasive ductal carcinoma	Positive	Positive	Negative	train	0	0
397735	79	2.5	Other type	Positive	Positive	Negative	val	0	0
442562	69	4	Invasive ductal carcinoma	Positive	Positive	Positive	val	2	1
398757	55	1.8	Invasive ductal carcinoma	Positive	Negative	Positive	test	0	0
400020	51	2.5	Invasive ductal carcinoma	Positive	Positive	Positive	train	0	0
419874	51	2.5	Invasive ductal carcinoma	Positive	Positive	Negative	test	5	2
451884	38	2.5	Invasive ductal carcinoma	Positive	Negative	Positive	train	1	1
400876	49	1.5	Invasive ductal carcinoma	Negative	Negative	Negative	train	0	0
403600	43	1.5	Invasive ductal carcinoma	Positive	Positive	Negative	train	0	0
425359	52	4	Invasive ductal carcinoma	Positive	Positive	Negative	val	4	2
404163	63	1	Invasive ductal carcinoma	Positive	Positive	Negative	val	0	0
438138	58	2	Invasive ductal carcinoma	Positive	Positive	Negative	train	3	2
459928	38	3.5	Invasive ductal carcinoma	Positive	Positive	Negative	test	1	1
462736	56	1.7	Invasive ductal carcinoma	Positive	Positive	Negative	test	2	1
404936	76	2.2	Invasive ductal carcinoma	Positive	Positive	Positive	train	0	0
405004	67	2	Invasive ductal carcinoma	Negative	Negative	Negative	test	0	0
476197	41	3.5	Invasive ductal carcinoma	Negative	Negative	Positive	test	1	1
479655	47	2.2	Invasive ductal carcinoma	Positive	Positive	Positive	train	1	1
440792	47	4	Invasive ductal carcinoma	Positive	Positive	Negative	train	5	2
481538	73	4	Invasive ductal carcinoma	Positive	Negative	Positive	train	1	1
407890	57	1.6	Invasive ductal carcinoma	Negative	Negative	Negative	val	0	0
503289	65	2.5	Invasive ductal carcinoma	Positive	Positive	Negative	test	2	1
408492	69	2	Invasive ductal carcinoma	Positive	Positive	Negative	train	0	0
507785	42	2.5	Invasive ductal carcinoma	Positive	Positive	Positive	train	1	1
508377	53	1.9	Invasive ductal carcinoma	Positive	Positive	Negative	test	1	1
511748	64	1.5	Invasive ductal carcinoma	Positive	Positive	Negative	test	2	1
445531	48	3	Invasive ductal carcinoma	Positive	Positive	Negative	train	3	2
409451	51	1.3	Invasive ductal carcinoma	Positive	Positive	Positive	train	0	0
409783	50	4.5	Invasive ductal carcinoma	Negative	Negative	Positive	train	0	0
512008	47	2.5	Other type	Negative	Negative	Negative	val	1	1
447165	53	1.7	Invasive ductal carcinoma	Positive	Negative	Negative	train	3	2
457832	50	3	Invasive ductal carcinoma	Positive	Positive	Negative	train	7	2
412472	57	1	Invasive ductal carcinoma	Positive	Negative	Negative	train	0	0
415101	69	3.5	Invasive ductal carcinoma	Negative	Negative	Positive	train	0	0
416815	57	2	Invasive ductal carcinoma	Positive	Positive	Negative	train	0	0
416843	47	2.5	Invasive ductal carcinoma	Negative	Negative	Negative	train	0	0
521244	67	1.2	Invasive ductal carcinoma	Positive	Positive	Negative	val	2	1
418689	74	1.5	Invasive ductal carcinoma	Positive	Positive	Negative	train	0	0
419879	41	2	Invasive ductal carcinoma	Negative	Negative	Negative	train	0	0
522382	36	1	Invasive ductal carcinoma	Positive	Positive	Negative	train	2	1
423409	57	1.2	Invasive ductal carcinoma	Negative	Negative	Negative	test	0	0
426537	70	1.5	Invasive ductal carcinoma	Positive	Positive	Negative	test	0	0
429874	59	4.5	Invasive ductal carcinoma	Negative	Negative	Negative	train	0	0
540597	76	2.3	Invasive ductal carcinoma	Positive	Positive	Negative	val	2	1
437368	56	1.2	Invasive ductal carcinoma	Positive	Positive	Negative	val	0	0
438199	52	0.9	Invasive ductal carcinoma	Negative	Negative	Negative	val	0	0
540610	44	3.5	Invasive ductal carcinoma	Positive	Positive	Positive	train	2	1
439538	52	2	Invasive ductal carcinoma	Positive	Positive	Negative	train	0	0
444688	57	2	Invasive ductal carcinoma	Positive	Positive	Negative	train	0	0
445816	75	2.3	Other type	Positive	Positive	Negative	val	0	0
446186	62	2	Invasive ductal carcinoma	Positive	Negative	Positive	train	0	0
446995	59	2	Invasive ductal carcinoma	Positive	Positive	Negative	train	0	0
448629	55	3.5	Invasive ductal carcinoma	Positive	Negative	Positive	val	0	0
465529	47	3	Invasive ductal carcinoma	Positive	Positive	Negative	test	3	2
471981	83	1.5	Invasive ductal carcinoma	Positive	Positive	Negative	val	3	2
481157	55	3.5	Invasive ductal carcinoma	Positive	Positive	Negative	train	3	2
543066	53	1.5	Invasive ductal carcinoma	Positive	Negative	Negative	train	1	1
449330	51	2.5	Invasive ductal carcinoma	Negative	Negative	Negative	train	0	0
449573	57	1.5	Invasive ductal carcinoma	Positive	Positive	Negative	train	0	0
449822	52	1.5	Invasive ductal carcinoma	Positive	Positive	Positive	val	0	0
455310	42	2	Invasive ductal carcinoma	Positive	Positive	Positive	val	0	0
555734	65	2.5	Invasive ductal carcinoma	Negative	Negative	Negative	train	2	1
455404	40	2.8	Invasive ductal carcinoma	Negative	Negative	Negative	train	0	0
456679	42	2.2	Invasive ductal carcinoma	Negative	Negative	Positive	train	0	0
457672	54	1.8	Invasive ductal carcinoma	Positive	Positive	Negative	train	0	0
461797	79	1.5	Invasive ductal carcinoma	Negative	Negative	Positive	test	0	0
462723	56	2	Invasive ductal carcinoma	Positive	Positive	Negative	train	0	0
463416	51	3	Invasive ductal carcinoma	Positive	Positive	Positive	train	0	0
467377	43	1.5	Invasive ductal carcinoma	Positive	Positive	Negative	test	0	0
556189	68	1.5	Invasive ductal carcinoma	Positive	Positive	Positive	val	2	1
469315	59	2	Invasive ductal carcinoma	Negative	Negative	Negative	train	0	0
477156	76	2	Other type	Positive	Positive	Negative	train	0	0
572100	77	2	Invasive ductal carcinoma	Positive	Positive	Negative	train	2	1
477386	46	2.5	Invasive ductal carcinoma	Positive	Positive	Negative	train	0	0
478324	73	1	Invasive ductal carcinoma	Positive	Positive	Negative	train	0	0
488782	81	3.5	Other type	Negative	Negative	Negative	test	0	0
491922	68	2	Invasive ductal carcinoma	Positive	Positive	Negative	train	0	0
575655	59	3	Invasive ductal carcinoma	Positive	Positive	Positive	test	1	1
581787	41	3	Invasive ductal carcinoma	Positive	Positive	Negative	val	1	1
494904	58	2.5	Invasive ductal carcinoma	Positive	Positive	Negative	train	4	2
493390	63	1	Invasive ductal carcinoma	Positive	Positive	Negative	train	0	0
496761	65	1.5	Invasive ductal carcinoma	Positive	Positive	Negative	test	0	0
496990	54	2.5	Invasive ductal carcinoma	Negative	Negative	Negative	train	0	0
583149	68	2.5	Invasive ductal carcinoma	Positive	Positive	Negative	train	1	1
499192	60	2	Invasive ductal carcinoma	Negative	Negative	Negative	test	0	0
500429	74	0.8	Invasive ductal carcinoma	Positive	Positive	Negative	test	0	0
584614	48	3.5	Invasive ductal carcinoma	Positive	Positive	Negative	train	2	1
588741	62	2.2	Invasive ductal carcinoma	Positive	Positive	Positive	train	1	1
503028	48	3	Invasive ductal carcinoma	Positive	Positive	Negative	val	5	2
505423	56	3	Invasive ductal carcinoma	Positive	Positive	Negative	train	9	2
503037	80	1.3	Other type	Negative	Negative	Positive	train	0	0
594237	55	2	Invasive ductal carcinoma	Negative	Negative	Positive	train	2	1
503431	51	1.5	Invasive ductal carcinoma	Positive	Positive	Positive	test	0	0
602796	58	2.5	Invasive ductal carcinoma	Negative	Negative	Negative	train	1	1
508764	61	3.5	Invasive ductal carcinoma	Positive	Positive	Positive	train	9	2
503855	53	1.5	Invasive lobular carcinoma	Positive	Positive	Negative	train	0	0
508549	47	1.5	Invasive ductal carcinoma	Positive	Positive	Positive	train	0	0
513295	59	2.5	Invasive ductal carcinoma	Positive	Positive	Negative	train	8	2
509080	67	2	Invasive ductal carcinoma	Positive	Positive	Negative	val	0	0
518513	39	2.5	Invasive ductal carcinoma	Negative	Negative	Positive	val	4	2
513958	72	4.3	Invasive ductal carcinoma	Negative	Negative	Positive	test	0	0
526108	61	3	Invasive ductal carcinoma	Positive	Positive	Negative	train	9	2
529680	49	2	Invasive ductal carcinoma	Positive	Positive	Negative	train	4	2
514261	50	2.5	Invasive ductal carcinoma	Negative	Negative	Negative	train	0	0
602836	57	1.7	Invasive ductal carcinoma	Positive	Positive	Negative	val	2	1
286390	38	2.1	Invasive ductal carcinoma	Positive	Positive	Negative	train	2	1
514730	62	1.2	Invasive ductal carcinoma	Positive	Positive	Negative	train	0	0
515857	49	1.8	Invasive ductal carcinoma	Positive	Positive	Positive	train	0	0
530117	57	2	Invasive ductal carcinoma	Positive	Negative	Positive	train	9	2
299238	72	2	Invasive ductal carcinoma	Positive	Positive	Negative	train	1	1
517682	55	1.9	Invasive ductal carcinoma	Positive	Positive	Negative	train	0	0
530906	36	3.4	Other type	Positive	Positive	Positive	train	7	2
518207	54	1.5	Invasive ductal carcinoma	Negative	Negative	Positive	train	0	0
518287	59	1.3	Invasive ductal carcinoma	Positive	Positive	Positive	train	0	0
521569	56	1.7	Invasive ductal carcinoma	Positive	Positive	Positive	train	0	0
521599	35	1.7	Invasive ductal carcinoma	Positive	Positive	Negative	train	0	0
523275	47	4	Invasive ductal carcinoma	Positive	Positive	Negative	train	0	0
542111	65	4.5	Invasive ductal carcinoma	Positive	Positive	Negative	val	3	2
338610	48	2	Invasive ductal carcinoma	Positive	Positive	Negative	train	1	1
350216	73	3.7	Invasive ductal carcinoma	Positive	Positive	Negative	train	1	1
525232	40	1.5	Invasive ductal carcinoma	Positive	Positive	Negative	train	0	0
526949	62	2	Invasive ductal carcinoma	Positive	Positive	Negative	train	0	0
562906	55	2.5	Invasive ductal carcinoma	Positive	Negative	Negative	train	8	2
528565	45	2	Invasive ductal carcinoma	Negative	Negative	Positive	val	0	0
564782	87	4.5	Invasive ductal carcinoma	Positive	Positive	Negative	train	7	2
529725	57	2	Invasive ductal carcinoma	Negative	Negative	Positive	train	0	0
534283	41	2	Invasive ductal carcinoma	Positive	Positive	Positive	val	0	0
535731	56	2.2	Invasive ductal carcinoma	Negative	Negative	Negative	train	0	0
535755	48	1.8	Other type	Positive	Positive	Negative	train	0	0
368193	37	0.9	Invasive ductal carcinoma	Positive	Positive	Negative	test	1	1
539148	80	3	Invasive lobular carcinoma	Positive	Positive	Negative	val	0	0
370506	44	2	Invasive ductal carcinoma	Positive	Positive	Negative	train	1	1
540659	49	0.8	Invasive ductal carcinoma	Positive	Positive	Negative	train	0	0
379939	51	0.6	Invasive ductal carcinoma	Positive	Positive	Negative	test	1	1
541470	75	3	Invasive ductal carcinoma	Positive	Positive	Positive	val	0	0
544451	66	1.8	Invasive ductal carcinoma	Positive	Positive	Negative	train	0	0
382342	60	3	Invasive ductal carcinoma	Positive	Positive	Negative	train	1	1
550974	60	1.8	Invasive ductal carcinoma	Negative	Negative	Positive	test	0	0
551112	39	2	Invasive ductal carcinoma	Positive	Positive	Positive	train	0	0
565617	50	3	Invasive ductal carcinoma	Positive	Positive	Positive	val	4	2
551829	65	3.5	Invasive lobular carcinoma	Positive	Positive	Negative	train	0	0
580360	71	1.3	Invasive ductal carcinoma	Positive	Positive	Negative	test	4	2
600939	84	3	Invasive ductal carcinoma	Positive	Negative	Positive	val	6	2
398585	62	2	Invasive ductal carcinoma	Positive	Positive	Positive	train	1	1
558908	65	1	Invasive ductal carcinoma	Positive	Positive	Negative	train	0	0
410091	61	3	Invasive ductal carcinoma	Positive	Positive	Negative	train	1	1
562519	44	1	Invasive lobular carcinoma	Positive	Positive	Negative	train	0	0
412787	50	3.5	Invasive ductal carcinoma	Negative	Negative	Negative	train	2	1
565028	44	2.5	Invasive ductal carcinoma	Positive	Positive	Positive	train	0	0
566889	84	1	Invasive ductal carcinoma	Positive	Positive	Negative	train	0	0
566947	76	2	Invasive ductal carcinoma	Positive	Positive	Positive	val	0	0
568257	72	1.8	Invasive ductal carcinoma	Positive	Positive	Negative	train	0	0
581745	52	1.3	Invasive ductal carcinoma	Positive	Positive	Negative	train	0	0
413628	63	1	Invasive ductal carcinoma	Positive	Positive	Negative	train	2	1
424024	56	2.5	Invasive ductal carcinoma	Positive	Positive	Negative	val	1	1
587444	61	2	Invasive ductal carcinoma	Positive	Positive	Negative	train	0	0
600630	89	2	Invasive ductal carcinoma	Positive	Positive	Negative	val	0	0
601554	81	3	Invasive ductal carcinoma	Positive	Positive	Positive	train	0	0
601831	74	2	Invasive ductal carcinoma	Negative	Negative	Positive	train	0	0
602666	82	1	Invasive ductal carcinoma	Positive	Positive	Negative	train	0	0
603020	66	2	Invasive ductal carcinoma	Positive	Positive	Negative	train	0	0
603423	66	2	Invasive ductal carcinoma	Positive	Positive	Negative	test	0	0
604705	44	2.5	Invasive ductal carcinoma	Negative	Negative	Positive	test	0	0
605802	79	2.2	Invasive ductal carcinoma	Positive	Positive	Negative	val	0	0
608128	41	2	Invasive ductal carcinoma	Positive	Positive	Negative	val	0	0
286752	73	1	Invasive ductal carcinoma	Positive	Positive	Negative	test	0	0
292293	75	2	Invasive ductal carcinoma	Positive	Positive	Negative	test	0	0
427745	48	2	Invasive ductal carcinoma	Positive	Positive	Positive	test	1	1
301591	54	2	Invasive ductal carcinoma	Positive	Negative	Positive	train	0	0
304194	67	2	Invasive lobular carcinoma	Positive	Positive	Negative	test	0	0
607025	75	3	Invasive ductal carcinoma	Positive	Positive	Negative	train	9	2
315158	67	2	Invasive ductal carcinoma	Negative	Negative	Negative	test	0	0
429875	75	4.5	Invasive ductal carcinoma	Negative	Negative	Negative	train	1	1
317037	58	2.5	Invasive ductal carcinoma	Positive	Positive	Negative	train	0	0
440508	62	1.2	Invasive ductal carcinoma	Positive	Positive	Negative	val	1	1
317895	48	1.5	Invasive ductal carcinoma	Positive	Positive	Negative	val	0	0
608046	45	2.5	Invasive ductal carcinoma	Positive	Positive	Positive	train	8	2
319019	57	2	Invasive ductal carcinoma	Positive	Negative	Negative	test	0	0
319760	49	3	Invasive ductal carcinoma	Negative	Negative	Positive	train	0	0
284603	39	3.5	Invasive ductal carcinoma	Negative	Negative	Negative	test	4	2
319763	63	1.3	Invasive ductal carcinoma	Positive	Positive	Negative	train	0	0
322315	67	1.2	Invasive ductal carcinoma	Negative	Negative	Positive	train	0	0
322555	42	2.5	Other type	Negative	Negative	Positive	train	0	0
327871	47	1.7	Invasive ductal carcinoma	Positive	Positive	Positive	train	0	0
289953	63	1.5	Invasive ductal carcinoma	Positive	Positive	Negative	train	3	2
330440	43	2.3	Invasive ductal carcinoma	Positive	Positive	Negative	train	0	0
331546	68	1.7	Invasive ductal carcinoma	Positive	Positive	Positive	train	0	0
296949	40	2	Invasive ductal carcinoma	Positive	Positive	Negative	test	6	2
316821	56	3	Invasive ductal carcinoma	Positive	Negative	Negative	train	4	2
453395	82	2.4	Invasive ductal carcinoma	Positive	Positive	Negative	train	1	1
458805	59	1.6	Invasive ductal carcinoma	Negative	Negative	Positive	train	1	1
333035	59	3	Invasive ductal carcinoma	Positive	Negative	Positive	train	0	0
460648	50	2.5	Invasive ductal carcinoma	Negative	Negative	Positive	val	2	1
473944	52	1.5	Invasive ductal carcinoma	Positive	Positive	Negative	train	1	1
474953	64	2.5	Invasive ductal carcinoma	Positive	Positive	Negative	val	1	1
333361	49	1.5	Invasive ductal carcinoma	Negative	Negative	Negative	train	0	0
341311	51	2.5	Invasive ductal carcinoma	Positive	Positive	Negative	test	5	2
334591	58	1.6	Invasive ductal carcinoma	Positive	Positive	Negative	train	0	0
335952	52	1.5	Invasive ductal carcinoma	Positive	Positive	Negative	train	0	0
336300	58	4	Invasive ductal carcinoma	Negative	Positive	Positive	val	0	0
341112	59	1.8	Invasive ductal carcinoma	Positive	Positive	Negative	train	0	0
341742	57	2.5	Other type	Positive	Positive	Negative	train	0	0
341745	66	1	Invasive ductal carcinoma	Positive	Positive	Negative	val	0	0
346670	62	2	Invasive ductal carcinoma	Positive	Positive	Negative	train	0	0
370992	62	0.6	Invasive ductal carcinoma	Positive	Positive	Positive	train	6	2
385110	50	4	Invasive ductal carcinoma	Positive	Positive	Negative	test	4	2
476928	61	2.2	Invasive ductal carcinoma	Negative	Positive	Negative	train	2	1
478494	29	1.5	Invasive ductal carcinoma	Positive	Positive	Positive	train	2	1
347630	69	3.5	Invasive ductal carcinoma	Negative	Negative	Positive	train	0	0
349829	63	1.7	Invasive ductal carcinoma	Positive	Positive	Positive	val	0	0
357560	54	3	Invasive ductal carcinoma	Positive	Positive	Negative	test	0	0
361705	59	3	Invasive ductal carcinoma	Negative	Negative	Positive	val	0	0
369707	62	1.7	Invasive ductal carcinoma	Positive	Positive	Negative	train	0	0
370505	66	1	Invasive ductal carcinoma	Positive	Positive	Negative	val	0	0
375104	57	1.5	Invasive ductal carcinoma	Positive	Positive	Negative	train	0	0
376790	55	2	Invasive ductal carcinoma	Positive	Negative	Negative	train	0	0
377233	60	4	Invasive ductal carcinoma	Negative	Negative	Positive	train	0	0
380073	64	2.5	Invasive ductal carcinoma	Positive	Positive	Negative	test	0	0
388934	70	1.5	Invasive ductal carcinoma	Positive	Positive	Negative	train	0	0
485571	59	4	Invasive ductal carcinoma	Positive	Positive	Negative	test	1	1
390020	62	2	Invasive ductal carcinoma	Positive	Positive	Negative	test	0	0
485598	87	3	Invasive ductal carcinoma	Positive	Positive	Positive	train	1	1
492615	39	1.5	Invasive ductal carcinoma	Positive	Positive	Negative	test	1	1
390396	54	2	Invasive ductal carcinoma	Positive	Positive	Positive	train	0	0
391504	57	1.5	Invasive ductal carcinoma	Negative	Negative	Positive	train	0	0
391557	55	1	Invasive ductal carcinoma	Positive	Positive	Negative	train	0	0
391736	59	4	Invasive ductal carcinoma	Negative	Negative	Positive	val	0	0
397486	65	1.5	Invasive ductal carcinoma	Positive	Positive	Negative	test	0	0
499684	60	2.8	Invasive ductal carcinoma	Positive	Positive	Positive	train	2	1
499864	62	3	Invasive ductal carcinoma	Positive	Positive	Negative	train	1	1
409458	50	1	Invasive ductal carcinoma	Positive	Positive	Negative	val	0	0
413331	44	1	Invasive ductal carcinoma	Positive	Positive	Negative	val	0	0
518049	43	2.5	Invasive ductal carcinoma	Positive	Positive	Negative	train	1	1
395570	35	1.5	Invasive ductal carcinoma	Positive	Positive	Negative	train	4	2
397995	31	3	Invasive ductal carcinoma	Positive	Positive	Positive	val	3	2
419185	63	2	Invasive ductal carcinoma	Positive	Positive	Negative	val	0	0
421163	50	1.5	Invasive ductal carcinoma	Negative	Negative	Negative	train	0	0
525184	77	2.5	Invasive lobular carcinoma	Positive	Positive	Negative	train	2	1
415275	53	3.5	Invasive ductal carcinoma	Positive	Positive	Negative	test	7	2
417313	53	2.5	Invasive ductal carcinoma	Negative	Negative	Positive	train	8	2
436719	43	3.5	Invasive ductal carcinoma	Negative	Negative	Negative	train	6	2
421371	59	1	Invasive ductal carcinoma	Negative	Negative	Positive	val	0	0
530412	55	2.2	Invasive ductal carcinoma	Positive	Positive	Negative	train	1	1
425620	51	4	Invasive ductal carcinoma	Positive	Positive	Positive	train	0	0
427158	78	2.2	Other type	Positive	Positive	Negative	train	0	0
429002	65	2.8	Invasive ductal carcinoma	Positive	Negative	Negative	test	0	0
432526	69	3	Invasive ductal carcinoma	Negative	Negative	Negative	train	0	0
440333	46	1.8	Invasive ductal carcinoma	Positive	Positive	Negative	test	3	2
435553	51	3.5	Invasive ductal carcinoma	Positive	Positive	Negative	val	0	0
447277	70	2	Invasive ductal carcinoma	Positive	Positive	Negative	train	0	0
454013	60	2	Invasive ductal carcinoma	Positive	Positive	Negative	train	0	0
445652	66	3	Invasive ductal carcinoma	Positive	Positive	Negative	val	4	2
530736	58	1.7	Invasive ductal carcinoma	Positive	Positive	Positive	train	1	1
458107	60	1.9	Invasive ductal carcinoma	Positive	Positive	Negative	train	0	0
447266	61	1.8	Invasive ductal carcinoma	Positive	Positive	Negative	train	4	2
459754	43	1.6	Invasive ductal carcinoma	Positive	Positive	Positive	test	0	0
460917	57	2.2	Invasive ductal carcinoma	Positive	Positive	Negative	val	0	0
540883	70	3	Other type	Positive	Positive	Negative	val	2	1
468799	49	2.5	Invasive ductal carcinoma	Positive	Negative	Positive	val	0	0
479651	46	1.5	Invasive ductal carcinoma	Negative	Negative	Negative	train	0	0
496086	55	2.2	Invasive ductal carcinoma	Positive	Positive	Negative	train	0	0
496143	68	3.5	Invasive ductal carcinoma	Positive	Positive	Negative	train	0	0
496758	60	1	Other type	Positive	Positive	Negative	val	0	0
448275	51	3.5	Invasive ductal carcinoma	Positive	Negative	Negative	val	8	2
449519	35	3.5	Invasive ductal carcinoma	Negative	Negative	Positive	val	4	2
501892	57	2	Invasive ductal carcinoma	Negative	Negative	Positive	train	0	0
450694	66	0.9	Invasive ductal carcinoma	Positive	Positive	Negative	train	3	2
502184	63	2	Invasive ductal carcinoma	Positive	Positive	Positive	train	0	0
507768	61	1.5	Invasive ductal carcinoma	Positive	Positive	Negative	train	0	0
509952	48	1.5	Invasive ductal carcinoma	Positive	Positive	Negative	train	0	0
511004	59	1.5	Invasive ductal carcinoma	Positive	Positive	Positive	train	0	0
512139	75	1.8	Invasive ductal carcinoma	Positive	Positive	Negative	train	0	0
514841	70	1.5	Invasive ductal carcinoma	Positive	Positive	Negative	train	0	0
523152	50	2	Invasive ductal carcinoma	Positive	Positive	Negative	test	0	0
523804	58	3.5	Invasive ductal carcinoma	Negative	Negative	Negative	train	0	0
524893	49	1	Invasive ductal carcinoma	Positive	Positive	Negative	val	0	0
529420	55	0.5	Invasive ductal carcinoma	Positive	Positive	Negative	train	0	0
531369	51	1	Other type	Positive	Positive	Negative	val	0	0
557225	54	2.5	Invasive ductal carcinoma	Negative	Negative	Positive	val	2	1
578398	76	3.2	Invasive ductal carcinoma	Positive	Positive	Negative	train	1	1
452448	39	2	Invasive ductal carcinoma	Positive	Positive	Positive	val	3	2
531735	38	1.5	Invasive ductal carcinoma	Positive	Positive	Negative	train	0	0
532055	58	3	Invasive ductal carcinoma	Positive	Positive	Negative	train	0	0
455336	47	2.2	Invasive ductal carcinoma	Positive	Positive	Positive	train	5	2
534101	75	1.5	Other type	Positive	Positive	Negative	train	0	0
536072	57	2	Invasive ductal carcinoma	Positive	Positive	Negative	val	0	0
544322	62	4	Invasive ductal carcinoma	Positive	Positive	Positive	val	0	0
548996	47	1.2	Invasive ductal carcinoma	Negative	Positive	Negative	val	0	0
551821	47	1.8	Invasive ductal carcinoma	Positive	Positive	Negative	train	0	0
554707	62	1.5	Invasive ductal carcinoma	Negative	Negative	Positive	val	0	0
556245	37	3	Invasive ductal carcinoma	Positive	Positive	Negative	val	0	0
584616	55	3.5	Invasive ductal carcinoma	Negative	Negative	Negative	train	1	1
558031	69	2.2	Other type	Positive	Positive	Negative	test	0	0
558903	58	1.5	Invasive ductal carcinoma	Positive	Positive	Negative	train	0	0
564298	75	0.8	Invasive ductal carcinoma	Positive	Positive	Negative	test	0	0
457367	48	2.5	Invasive ductal carcinoma	Positive	Positive	Negative	test	6	2
479685	63	2.5	Invasive ductal carcinoma	Positive	Positive	Positive	val	3	2
565035	75	2.7	Invasive ductal carcinoma	Positive	Positive	Negative	val	0	0
568426	60	1.5	Invasive ductal carcinoma	Negative	Negative	Negative	val	0	0
571188	73	3.5	Other type	Positive	Positive	Negative	test	0	0
499977	69	3	Invasive ductal carcinoma	Negative	Positive	Positive	test	5	2
584612	62	1.3	Invasive ductal carcinoma	Positive	Positive	Positive	test	0	0
584832	43	3.5	Invasive ductal carcinoma	Negative	Negative	Positive	test	0	0
588550	49	1.5	Invasive ductal carcinoma	Positive	Positive	Negative	train	0	0
503853	65	1.5	Invasive ductal carcinoma	Positive	Positive	Positive	train	5	2
596077	59	1.5	Invasive ductal carcinoma	Negative	Negative	Negative	train	0	0
504872	72	2.5	Invasive ductal carcinoma	Negative	Negative	Positive	val	5	2
596146	65	1	Invasive ductal carcinoma	Positive	Positive	Negative	train	0	0
507030	54	1	Invasive ductal carcinoma	Positive	Positive	Positive	test	3	2
599683	73	2.5	Invasive ductal carcinoma	Positive	Positive	Negative	train	0	0
605829	61	3.5	Invasive ductal carcinoma	Positive	Positive	Positive	train	0	0
606754	64	2	Invasive ductal carcinoma	Positive	Positive	Negative	train	0	0
557088	64	3.5	Invasive ductal carcinoma	Negative	Negative	Positive	train	8	2
559779	40	1.5	Invasive ductal carcinoma	Negative	Negative	Positive	train	4	2
